# Supplementary material for: Identifying polymorphic cis-regulatory variants as risk markers for lung carcinogenesis and chemotherapy responses in tobacco smokers from eastern India
Source: Sci Rep. 2023 Mar 10;13:4019. doi: 10.1038/s41598-023-30962-9 (PMC10006236; doi:10.1038/s41598-023-30962-9)
Supplement: Supplementary file 2 — Supplementary Tables. [file 41598_2023_30962_MOESM2_ESM.xlsx]

## Sheet: S1
Table S1. Selection of differentially expressed genes between the study groups. From microarray and RNA-Seq datasets of ONCOMINE, SEGEL, and GEPIA.
SR No	Gene Namea	SNLC Vs NSNLC	SLC Vs. SNLC	Gene Nameb	SNLC Vs NSNLC	SLC Vs. SNLC
		Gene Set A	Gene Set B		Gene Set A	Gene Set B
(a) Differential expression of Xenobiotic Metabolism Genes (XMG)				(b) Differential expression of DNA Reapir Genes (DRG)
1	AHRR	Upregulated	Downregulated	APEX1	Downregulated	Upregulated
2	AHR	Downregulated	Upregulated	ATM	Upregulated	Downregulated
3	NQO1	Upregulated	Upregulated	ATR	Upregulated	Downregulated
4	NFE2L2	Upregulated	Downregulated	BRCA2	Upregulated	Upregulated
5	MAFG	Upregulated	Downregulated	CCNH	No significant difference	Downregulated
6	ALDH3A1	Upregulated	Upregulated	CHEK 1	Downregulated	Upregulated
7	ALDH3B1	No Significant difference	Downregulated	CHEK 2	No significant difference	Upregulated
8	ALDH1A3	Upregulated	Downregulated	CLK2	Downregulated	Downregulated
9	ALDH1A2	No Significant difference	Downregulated	DDB1	Upregulated	Upregulated
10	ALDH1B1	No Significant difference	Upregulated	DDB2	No significant difference	Downregulated
11	ALDH18A1	INCONCLUSIVE	INCONCLUSIVE	EME2	Upregulated	Downregulated
12	ALDH16A1	INCONCLUSIVE	INCONCLUSIVE	ERCC2	Upregulated	INCONCLUSIVE
13	ALDH1A6	INCONCLUSIVE	INCONCLUSIVE	ERCC3	No significant difference	Downregulated
14	ALDH1A1	No Significant difference	Downregulated	ERCC5	No significant difference	Downregulated
15	ADH5	Upregulated	Upregulated	FANCC	Upregulated	Downregulated
16	ADH7	Upregulated	Upregulated	FEN1	No significant difference	Upregulated
17	CYP1A1	Upregulated	Downregulated	HELQ	Downregulated	Downregulated
18	CYP1A2	Upregulated	Downregulated	HUS1	Upregulated	Upregulated
19	CYP2A6	Downregulated	Upregulated	KARP1	No significant difference	Upregulated
20	CYP2B6	No significant difference	Downregulated	LIG1	Downregulated	Upregulated
21	AKR1C1	Upregulated	Upregulated	LIG3	Downregulated	Upregulated
22	AKR1C2	Upregulated	Upregulated	LIG4	Upregulated	Downregulated
23	AKR1C3	Upregulated	Upregulated	MDC1	Downregulated	Downregulated
24	AKR1B10	Upregulated	Upregulated	MLH1	No significant difference	Downregulated
23	DHRS9	Upregulated	Upregulated	MLH3	Downregulated	Downregulated
24	GSTA1	Downregulated	Upregulated	MMS19	Downregulated	Downregulated
25	GSTA2	Upregulated	Downregulated	MGMT	Downregulated	Upregulated
26	GSTA4	Upregulated	Downregulated	MPG	No significant difference	INCONCLUSIVE
27	GSTM2	Downregulated	Downregulated	MSH2	Downregulated	Upregulated
28	GSTM1	Downregulated	No significant difference	MSH5	Downregulated	Downregulated
29	GSTP1	Upregulated	Upregulated	MUS81	Downregulated	Downregulated
30	GPX1	No significant difference	INCONCLUSIVE	MUTYH	No significant difference	Downregulated
31	GPX2	Upregulated	Upregulated	NEIL1	Downregulated	Downregulated
32	GPX3	Upregulated	Downregulated	NBN	Downregulated	INCONCLUSIVE
33	GPX4	Downregulated	Upregulated	OGG1	No significant difference	Downregulated
34	GPX5	Upregulated	Downregulated	ADPRT/ PARP1	No significant difference	Upregulated
35	GPX7	Downregulated	Upregulated	PARP2	Downregulated	Upregulated
36	GPX8	Downregulated	Upregulated	PARP3	Downregulated	Downregulated
37	LIPA	No significant difference	No significant difference	PARP4	Upregulated	Downregulated
38	TXNRD1	Upregulated	No significant difference	POLD1	Downregulated	Upregulated
39	UGT1A10	Upregulated	Upregulated	PMS1	Upregulated	Downregulated
40	UGT1A8	Upregulated	Upregulated	PNKP	No significant difference	Downregulated
41	UGT1A6	Upregulated	Upregulated	POLG	Downregulated	Downregulated
42	EPHX1	Upregulated	No significant difference	POLH	Downregulated	INCONCLUSIVE
43	SULT1A1	Upregulated	Downregulated	POLI	Downregulated	Downregulated
44	SULT1A2	Upregulated	Downregulated	POLK	Upregulated	Downregulated
45	GSTO1	No significant difference	Downregulated1	POLL	No significant difference	Downregulated
46	HMOX1	Upregulated	Downregulated2,3	POLM	No significant difference	Downregulated
47	SOD1	Upregulated	Upregulated	POLN	Downregulated	Downregulated
48	SOD2	Downregulated	Downregulated	RAD1	Downregulated	Upregulated
49	SOD3	No significant difference	Downregulated	RAD9A	Downregulated	Downregulated
50	CAT	Downregulated	Downregulated	RAD9B	No significant difference	No significant difference
51	GSR	Upregulated	Upregulated	RAD 17	Downregulated	INCONCLUSIVE
52	MPO	Upregulated	Downregulated	RAD51	Upregulated	Upregulated
53	PRDX6	Downregulated	INCONCLUSIVE	RAD52	No significant difference	Downregulated
54				REV3L	No significant difference	Downregulated
55				RPA4	Upregulated	Downregulated
56				TDG	No significant difference	Upregulated
57				TP53	Upregulated	Upregulated
58				TREX1	Upregulated	Downregulated
59				TREX2	No significant difference	Downregulated
60				XAB2	No significant difference	Downregulated
61				XPC	Upregulated	Downregulated
62				XRCC1	No significant difference	Upregulated
63				XRCC3	No significant difference	INCONCLUSIVE
64				XRCC6	Downregulated	Upregulated
65				XRCC5	No significant difference	Upregulated
References
1. Harju TH, Peltoniemi MJ, Rytila PH, et al. Glutathione S-transferase omega in the lung and sputum supernatants of COPD patients. Respir Res. 2007;8:48 2. Baglole CJ, Sime PJ, Phipps RP. Cigarette smoke-induced expression of heme oxygenase-1 in human lung fibroblasts is regulated by intracellular glutathione. Am J Physiol Lung Cell Mol Physiol. 2008;295(4):L624-636. 3. Maestrelli P, El Messlema…

## Sheet: S2
Table S2 List of SNVs within positively and negatively correlated DNase I hypersensitive sites with the expression of potential candidate genes. DHS sites of 150 bp were obtained from the Regulatory Elements Database for each gene, followed by procurement of SNVs within the DHS sites were obtained from the UCSC Table Browser
Gene Names	Coordinates		rsIDs collected from UCSC Genome Browsera [ENCODE]
			Positively Correlated SNPs	Negatively Correlated SNPS
	Positively Correlated Coordinates	Negatively Correlated Coordinates
(a) Xenobiotic Metabolism Genes
AHRR	chr5: 368820-368970		rs547642275
			rs565848348
			rs374472077
			rs555004558
			rs193010046
			rs537500194
			rs138847873
	chr5: 368525-368675		rs185328001
			rs559504483
			rs527407658
			rs115696125
	chr5: 418380-418530		rs147761597
			rs567936393
			rs72711367
			rs183116768
			rs61630451
			rs142644074
			rs186652521
	chr5: 400720-400870		rs374632669
			rs559536480
			rs376038963
			rs541564473
	chr5: 400960-401110		rs144586399
			rs528343492
			rs556795707
			rs186179469
			rs561906390
	chr5: 395580-395730		rs548270025
			rs183027012
	chr5: 399785-399935		rs574783724
			rs535825644
			rs115106711
			rs140644617
			rs145725606
	chr5: 380940-381090		rs571114236
			rs534938879
			rs183140473
			rs369373180
			rs143129367
	chr5: 400080-400230		rs540177752
			rs547748775
			rs561673920
			rs563264981
			rs530670746
			rs551961729
		chr5: 267965-268115		rs530836932
				rs570673341
				rs11747771
				rs564834863
				rs528655527
				rs373682774
		chr5: 501760-501910		rs557939856
				rs76469495
				rs142231305
				rs534435013
				rs553065487
				rs574438923
				rs541855797
				rs556636970
				rs563238385
				rs575616463
				rs112798186
				rs373803609
		chr5: 506105-506255		rs185294398
				rs11956075
		chr5: 456460-456610		rs548198578
				rs113022105
				rs35960959
				rs397700581
				rs564296380
				rs573455701
				rs573499175
		chr5: 515505-515655		rs117444596
				rs192315010
				rs10078684
		chr5: 534265-534415		rs553140733
				rs574564430
				rs541921377
				rs112929396
				rs563153889
				rs182724980
				rs114181660
				rs542680468
				rs560959766
				rs369925749
AHR	chr7: 17344740-17344890		rs532413148
			rs547763400
			rs566203637
			rs372501744
			rs536726598
			rs564517116
			rs555064790
	chr7: 17338020-17338170		rs543658263
			rs41351350
			rs532703285
			rs11330131
			rs41446044
			rs10249788
	chr7: 17448240-17448390		rs566621105
			rs533981289
			rs557233122
			rs552756740
			rs7798828
			rs6966058
			rs542127605
			rs544427741
	chr7: 17445580-17445730		rs10229472
			rs574527538
			rs140947600
			rs571502995
			rs117074418
			rs144673263
			rs565292594
			rs371920191
			rs535952736
			rs377167365
			rs10259316
	chr7: 17274180-17274330		rs559525846
			rs377174982
			rs538183610
			rs150687064
			rs191444629
			rs563739081
	chr7: 17274340-17274490		rs552499087
			rs368724144
			rs182816200
			rs534729568
			rs546565998
			rs568412889
	chr7: 17411920-17412070		rs574901571
			rs541940603
			rs561174682
			rs10265174
			rs12699842
			rs151100316
	chr7: 17409800-17409950		rs531539196
			rs143388382
			rs147993914
			rs73680660
			rs532441664
	chr7: 17365000-17365150		rs371199004
			rs189329949
			rs576563204
			rs557322571
			rs546355134
			rs6944142
NFE2L2	chr2: 178205020-178205170		rs575261287
	chr2: 178107320-178107470		rs547038532
			rs573839819
	chr2: 178131200-178131350		rs191222964
			rs550990026
			rs563136560
			rs530238067
			rs534753026
	chr2: 178037100-178037250		rs569016670
			rs370746218
			rs138995552
			rs554588823
			rs184622502
			rs190299563
			rs149853164
	chr2: 178139940-178140090		rs189019945
			rs529348101
			rs550169279
			rs182086087
	chr2: 178116820-178116970		rs538912039
			rs536979334
			rs548840623
	chr2: 178033140-178033290		rs117225964
			rs569033716
			rs373901917
			rs555029879
			rs530950761
			rs183948845
	chr2: 178138240-178138390		rs62173707
			rs577018820
			rs75604860
			rs556359409
			rs184351130
			rs528358980
			rs187536328
	chr2: 178284140-178284290		rs566650250
			rs192587725
			rs184795687
			rs569163392
			rs188867686
		chr2: 178260005-178260155		rs562058364
MAFG	chr17: 79911400-79911550		rs34116321
			rs35878485
			rs190594582
			rs540025300
			rs368136753
			rs538611213
			rs551710554
	chr17: 79825240-79825390		rs142475485
			rs546480823
			rs564721001
			rs576535109
			rs190862301
			rs145958339
			rs529339130
			rs113407953
			rs373772384
			rs559275438
			rs527588531
	chr17: 79918645-79918795		rs542195084
			rs147815679
			rs141439703
			rs540070522
			rs564753527
			rs532146395
			rs557946260
		chr17: 79781085-79781235		rs372400475
				rs529471236
				rs547937445
				rs376192311
				rs533375350
				rs551755435
				rs370899977
				rs78093424
				rs139247195
				rs550035681
				rs568191633
				rs368126596
		chr17: 79970665-79970815		rs575395995
				rs190686546
				rs542673900
		chr17: 79975305-79975455		rs375380328
				rs575220291
				rs542227058
				rs561661720
				rs138982807
				rs566188170
				rs113798932
				rs376118592
				rs550682823
				rs528860301
				rs569218953
				rs530142280
		chr17: 79906745-79906895		rs35568625
				rs140376906
				rs181765045
				rs186194628
				rs528662503
				rs547164552
				rs565286003
ALDH1A2	chr15: 58306400-58306550		rs141412807
			rs61757677
			rs199506781
			rs34266719
			rs200488880
			rs200134664
			rs374228229
			rs367554059
			rs145131555
			rs371674631
			rs376751574
			rs372144606
			rs375292238
	chr15: 58541980-58542130		rs141954236
			rs370989920
			rs76286717
	chr15: 58399080-58399230		rs186294818
	chr15: 58376820-58376970		rs192424287
			rs201547476
			rs74647433
	chr15: 58404040-58404190		rs184275039
			rs188763228
			rs143339215
			rs193040917
			rs375774005
			rs146279613
			rs34331895
	chr15: 58357940-58358090		rs374515626
			rs34173394
			rs34426265
			rs367994774
	chr15: 58605600-58605750		No Data
	chr15: 58636700-58636850		rs185081759
	chr15: 58244145-58244295		rs148431479
		chr15: 58653560-58653710		rs148552186
				rs184080501
				rs187825221
				rs191793
				rs386549018
		chr15: 58693600-58693750		rs182616869
				rs28461450
ALDH1A1	chr9: 75567940-75568090		rs367550302
			rs370173055
	chr9: 75473300-75473450		rs34140605
	chr9: 75473140-75473290		rs369835434
			rs140218928
			rs34246222
			rs186147588
	chr9: 75563100-75563250		rs145101266
	chr9: 75564060-75564210		rs374300901
	chr9: 75564260-75564410		rs34995395
	chr9: 75566740-75566890		rs35554394
	chr9: 75611120-75611270		rs147361122
			rs368995984
			rs139471295
	chr9: 75629020-75629170		rs372344525
			rs142189826
			rs151221339
			rs376975086
ALDH3B1	chr11: 67781860-67782010		rs541891024
			rs141933250
			rs572406841
			rs35738719
			rs546095923
			rs552604768
			rs371709109
	chr11: 67778280-67778430		rs553896924
			rs190671423
			rs3764821
			rs557503076
			rs576004591
			rs543304978
			rs557592452
			rs573490268
			rs540872941
	chr11: 67777620-67777770		rs541915624
			rs35400021
			rs375407745
			rs553905596
			rs572028576
			rs545854182
			rs7117605
	chr11: 67780780-67780930		rs543894998
			rs34580830
			rs562785101
			rs529981906
			rs150385717
			rs566621564
	chr11: 67777920-67778070		rs559461873
			rs138652435
			rs551391529
	chr11: 67778080-67778230		rs568304835
			rs143457215
			rs377276427
			rs80301301
	chr11: 67886165-67886315		rs143512682
			rs35389934
			rs529594858
			rs146756019
			rs559916657
			rs527374448
	chr11: 67779760-67779910		rs565556153
			rs577499051
			rs192270905
			rs563068363
			rs530231988
			rs548624526
			rs184609513
			rs116212839
			rs144617937
	chr11: 67811100-67811250		rs116001129
			rs545210512
			rs139054835
			rs149456003
			rs370226601
		chr11: 67808305-67808455		rs185234765
				rs375396658
				rs574539296
				rs572430021
				rs79086102
				rs558528262
		chr11: 67858320-67858470		rs573925615
				rs540970697
				rs369091509
		chr11: 67798300-67798450		rs531234658
				rs1540204
				rs11276215
				rs142997216
				rs4147777
				rs371666467
				rs57503021
				rs200951888
				rs58491259
				rs77155493
				rs7949541
				rs78483742
				rs565549515
				rs539537495
				rs558017995
				rs549049143
		chr11: 67887960-67888110		rs138514575
				rs542554487
		chr11: 67771140-67771290		rs376191930
				rs370865340
				rs572359733
				rs539458551
				rs558019750
ALDH1A3	chr15: 101420005-101420155		rs1042292068
			rs902071686
			rs375470805
			rs998180586
			rs1050057179
			rs888820150
			rs1005970539
			rs1016042633
			rs962171073
			rs766225828
			rs993313886
			rs1025245765
			rs753838815
			rs980663763
			rs927289666
			rs746504064
			rs990181521
			rs759448819
			rs764144635
			rs914633855
			rs946141965
			rs1041851256
			rs368010822
			rs933582510
			rs1130737
	chr15: 101419845-101419995		rs984549416
			rs1016098555
			rs867476680
			rs961941798
			rs972370902
			rs533557851
			rs949338720
			rs866160752
			rs981383680
			rs927299708
			rs937392409
			rs1054509561
			rs893287216
			rs946266412
	chr15: 101417565-101417715		rs376545446
			rs546392225
			rs773862855
			rs1040348497
	chr15: 101372700-101372850		rs1050129248
			rs545518274
			rs572332047
			rs564089256
			rs112342036
			rs370085265
			rs184807736
			rs529104983
			rs754810837
	chr15: 101381785-101381935		rs758680094
			rs59533110
			rs6598390
			rs752256421
			rs895550221
			rs8023894
			rs558726776
			rs193099988
			rs781782586
			rs536085545
			rs111898729
			rs1031592981
			rs113079641
			rs79126845
			rs142188610
	chr15: 101418085-101418235		rs557212411
			rs773180904
			rs759473132
			rs760577047
			rs192786763
			rs536184199
			rs1057269286
			rs370244937
			rs141240747
	chr15: 101469840-101469990		rs138243761
			rs544207182
			rs559140318
			rs529885497
			rs182319376
			rs764199883
			rs187318977
			rs941878546
			rs139591123
	chr15: 101457585-101457735		rs764354791
			rs944433500
			rs577981887
			rs931875122
			rs192563054
			rs940617553
			rs1037011103
			rs185041786
			rs757669575
			rs897184024
			rs112009368
			rs1014334396
		chr15: 101462560-101462710		rs771373702
				rs935794987
				rs35056294
				rs35943191
				rs1052889597
				rs573384620
				rs398028545
				rs556702389
				rs772146145
				rs996924597
		chr15: 101481780-101481930		rs527682383
				rs561819498
				rs549537514
				rs1055094293
				rs1010978434
				rs1042437686
				rs114395746
				rs998283823
				rs574029122
				rs780988207
				rs538293309
				rs368313511
		chr15: 101461040-101461190		rs768473693
				rs899558010
				rs774531291
				rs1026805870
				rs951227587
				rs533319187
				rs555775373
				rs182905522
				rs916602839
		chr15: 101460845-101460995		rs183012576
				rs187796492
				rs907861788
				rs939387860
				rs916616709
				rs190330138
				rs755975745
		chr15: 101471405-101471555		rs751311597
				rs899442201
				rs547823915
				rs190268011
				rs375500046
				rs530234614
				rs1047414928
		chr15: 101471600-101471750		rs548361334
				rs138280730
				rs978746950
				rs570268609
				rs956316904
				rs750161566
				rs987534714
				rs116306611
		chr15: 101462725-101462875		rs78409106
				rs141472268
				rs1014951213
				rs1023967278
				rs969736949
				rs369672722
				rs551678598
				rs537341898
				rs555689115
		chr15: 101466620-101466770		rs528704992
				rs80119549
				rs539040877
				rs948296771
				rs115505750
				rs925534406
				rs11637204
				rs529611022
				rs550960947
				rs190589321
				rs1052120079
				rs183703997
				rs890862187
		chr15: 101471805-101471955		rs943526486
				rs749184151
				rs534943548
				rs559816749
				rs886065277
				rs552934487
				rs115535808
				rs894908848
				rs535551664
				rs183326263
GSTA2	chr6: 52683245-52683395		rs7750660
			rs544287842
			rs569624616
			rs560757542
	chr6: 52517705-52517855		rs530333281
			rs192650093
			rs72934790
			rs367765308
	chr6: 52680100-52680250		rs569692184
			rs2397110
			rs9474327
			rs187083109
			rs150069990
			rs570617641
			rs565042168
			rs558001408
	chr6: 52647765-52647915		rs537609449
			rs532774102
			rs73742529
			rs368763424
			rs149723091
	chr6: 52527960-52528110		rs189009190
			rs141006172
			rs192992240
	chr6: 52531385-52531535		rs528471954
			rs570113208
			rs116446555
			rs74895765
			rs144338553
			rs535077923
		chr6: 52685125-52685275		rs539395457
		chr6: 52588980-52589130		rs150093184
				rs558511676
GSTA4	chr6: 52858920-52859070		rs188208959
			rs369586008
			rs373303272
			rs376439986
			rs368989019
			rs572676082
			rs541729021
			rs373188007
			rs564592292
			rs376779163
	chr6: 52898680-52898830		rs568855520
			rs552064905
			rs546676780
			rs188226429
			rs565613902
			rs532124626
			rs35420683
	chr6: 52794200-52794350		rs191902363
			rs537629402
			rs551297283
			rs557534572
			rs563235506
			rs567713403
	chr6: 52857900-52858050		rs112885557
			rs377620853
			rs11967816
			rs187391555
	chr6: 52858765-52858915		rs45571441
			rs45504201
			rs539218306
			rs74639653
			rs183520568
			rs541886589
			rs375899410
	chr6: 52908980-52909130		rs566926332
			rs138586453
			rs545845148
			rs555924806
			rs575625814
			rs549349458
			rs569529255
			rs374870828
			rs538565198
			rs376072241
			rs192554604
			rs534257607
			rs368961272
			rs541246244
			rs146857351
			rs377071283
			rs553919375
	chr6: 52906300-52906450		rs180805626
			rs185423189
			rs116923314
			rs144421641
			rs529780547
	chr6: 52908540-52908690		rs182107355
			rs374144047
			rs527371848
			rs150520553
			rs112089809
			rs143830520
			rs201505967
			rs71305704
			rs199661909
			rs200966860
			rs561988271
		chr6: 52849220-52849370		rs140968906
				rs4986947
				rs371103936
				rs532073012
				rs149962162
				rs552190460
				rs373510904
				rs1802061
				rs541456218
				rs45507994
GSTA1	chr6: 52652840-52652990		rs551207174
			rs145881900
			rs149054633
			rs530197336
			rs542601303
			rs566601883
			rs555917080
	chr6: 52647765-52647915		rs537609449
			rs532774102
			rs73742529
			rs368763424
			rs149723091
	chr6: 52680100-52680250		rs569692184
			rs2397110
			rs9474327
			rs187083109
			rs150069990
			rs570617641
			rs565042168
			rs558001408
	chr6: 52610600-52610750		rs146568728
			rs191404619
			rs2207950
			rs556179063
			rs569569374
			rs532086391
			rs13205056
			rs568516317
			rs150227833
	chr6: 52626740-52626890		rs566680255
			rs538703791
			rs575534211
			rs7748152
	chr6: 52666320-52666470		rs559566259
			rs528652853
			rs144308355
			rs10948723
			rs189851078
			rs11970311
			rs145564217
			rs550664014
			rs148878125
	chr6: 52600005-52600155		rs189066213
			rs561768072
			rs527248115
			rs547431283
			rs571143994
			rs374261956
			rs35642328
		chr6: 52742140-52742290		rs2397132
				rs183692918
				rs528434267
				rs546418832
		chr6: 52741985-52742135		rs543953264
				rs563719014
				rs376564061
				rs113787315
				rs191413971
		chr6: 52746965-52747115		rs542050257
				rs374156911
				rs72942326
CYP2B6	chr19: 41591765-41591915		rs371975351
			rs560902056
			rs73563332
			rs73563334
			rs200762171
			rs116000845
			rs144165580
			rs547532477
			rs12460311
			rs12460312
	chr19: 41529845-41529995		rs35457902
			rs574293377
			rs139808279
			rs563286874
			rs575163390
			rs545512223
			rs76594250
			rs547254613
	chr19: 41509660-41509810		rs559933538
			rs186413120
			rs115519553
			rs189195985
			rs181611678
			rs531203043
			rs549804083
			rs143532495
			rs35493481
	chr19: 41488525-41488675		rs371150645
			rs185863164
			rs545567409
			rs142542486
			rs146466304
			rs560088608
			rs544855178
	chr19: 41591960-41592110		rs531692950
			rs576097265
			rs537089864
			rs558347347
			rs576904748
			rs540784778
			rs112199221
			rs146484539
			rs112696940
	chr19: 41603465-41603615		rs539214268
			rs143541910
			rs529351833
			rs1709087
			rs532643686
			rs189238073
	chr19: 41529240-41529390		rs566403379
			rs572187926
			rs536966784
			rs187606304
			rs576514143
			rs80194344
			rs543850824
			rs541088037
			rs139165938
			rs540897182
			rs559146216
	chr19: 41486345-41486495		rs186661777
			rs55721612
			rs574699015
			rs542080034
			rs190122385
	chr19: 41536640-41536790		rs10422729
			rs78100654
			rs34435498
			rs189196070
			rs571909973
			rs143855806
			rs556550893
			rs76641515
CYP2A6	chr19: 41358685-41358835		rs549987669
			rs71264461
			rs71264462
			rs567294695
			rs74747936
			rs71264463
			rs547390872
			rs375366689
	chr19: 41390525-41390675		rs536482901
			rs555223964
			rs576689845
	chr19: 41302765-41302915		rs188996573
			rs567210021
			rs118163583
			rs370693463
			rs12327642
			rs114554170
	chr19: 41307400-41307550		rs371273557
			rs144683093
			rs551420860
			rs546517700
			rs369233243
			rs566408534
			rs527529454
			rs200046453
			rs534802196
	chr19: 41260560-41260710		rs571911004
			rs538922434
			rs373233441
			rs545487321
			rs186225710
			rs116399568
	chr19: 41310820-41310970		rs117821847
			rs187433984
	chr19: 41310980-41311130		rs192827978
			rs543452026
			rs565280515
			rs532667656
			rs73551496
			rs559535118
			rs530215385
			rs566579768
	chr19: 41352625-41352775		rs553581029
			rs572642295
			rs191677607
			rs377172256
			rs572110543
			rs561775706
			rs372132635
			rs376697000
			rs546098110
			rs4079369
		chr19: 41304700-41304850		rs145452701
				rs375539822
				rs199740176
				rs111693230
				rs369873481
				rs532851520
				rs547743369
				rs560595200
				rs565946819
		chr19: 41325585-41325735		rs577046437
				rs533636587
				rs551699225
				rs183048052
				rs567027373
		chr19: 41414360-41414510		rs8100418
				rs551014667
				rs17656995
				rs533927677
				rs548002285
				rs72480748
				rs575012758
		chr19: 41305300-41305450		rs192477377
				rs547717630
				rs566008105
				rs530275276
				rs548363852
		chr19: 41297300-41297450		rs2545757
				rs386809278
				rs2545758
				rs67454142
				rs201947148
				rs528682221
				rs578245310
				rs545630456
				rs554064759
CYP1A2	chr15: 75019465-75019615		rs114593720
			rs115962873
			rs567061145
			rs534365980
			rs148386431
			rs570562852
	chr15: 75145700-75145850		rs117037183
			rs374199786
			rs180968918
			rs533457295
			rs538577398
	chr15: 75119805-75119955		rs11462134
			rs548284247
			rs565029132
			rs185263090
			rs72625792
			rs545399143
			rs534963379
		chr15: 75135220-75135370		rs551757357
				rs566910108
				rs535216496
				rs550702195
				rs373878535
				rs373520078
		chr15: 74969005-74969155		rs114998503
				rs564776459
				rs577457964
				rs541755980
		chr15: 74988785-74988935		rs577963473
				rs546056850
		chr15: 74988320-74988470		rs539519910
				rs551830009
				rs566886934
				rs553665467
				rs534188021
				rs149196087
				rs557223056
				rs555523635
		chr15: 75016620-75016770		rs374495699
				rs535170900
				rs144519293
				rs8031941
		chr15: 75018505-75018655		rs35037664
				rs552214118
				rs570612352
				rs528319556
		chr15: 75082240-75082390		rs555490851
				rs562995564
				rs533729233
				rs370357485
				rs148842579
		chr15: 75078980-75079130		rs144256629
				rs565049193
		chr15: 75076880-75077030		rs560584719
				rs35869831
				rs34552461
				rs374925952
				rs531671068
				rs549978911
CYP1A1	chr15: 75060760-75060910		rs540563516
			rs561719836
			rs529111721
			rs544939033
			rs550520747
			rs562532938
			rs138321862
	chr15: 75023325-75023475		rs75328511
			rs554659818
			rs549908238
			rs138941091
			rs558503222
			rs74473425
	chr15: 75023485-75023635		rs548537892
			rs114075405
			rs553296941
			rs574643960
	chr15: 75023145-75023295		rs530773894
			rs141342903
			rs571425729
			rs529174983
			rs532416597
			rs17861111
	chr15: 75054665-75054815		rs562530439
			rs533187180
			rs573813679
			rs149991322
			rs566542845
			rs374502023
			rs72728899
			rs548953871
	chr15: 74943920-74944070		rs569279918
	chr15: 74943740-74943890		rs35563572
			rs547089510
			rs568586329
			rs535977415
	chr15: 74943565-74943715		rs552875379
			rs186582261
			rs111225867
	chr15: 75016440-75016590		rs4646419
			rs552245513
			rs34513002
			rs140566571
			rs528429354
			rs552891891
			rs534233300
			rs572505149
		chr15: 74945880-74946030		rs150323709
				rs556749306
				rs79195931
				rs62005809
				rs7166524
				rs557781415
		chr15: 75082760-75082910		rs369845889
				rs371852146
				rs557525224
				rs577904123
				rs370524680
				rs545324800
				rs184155540
		chr15: 75044980-75045130		rs546757082
				rs207475598
		chr15: 74950380-74950530		rs547658959
				rs566260971
				rs536988789
				rs548473800
				rs570278786
		chr15: 75102380-75102530		rs562874474
				rs114991753
				rs111270185
				rs570694805
SULT1A1	chr16: 28608360-28608510		rs11863334
			rs564753425
			rs868172976
			rs527451336
			rs547469149
			rs755132619
			rs56069737
			rs968238057
			rs979591265
			rs193185260
			rs35750053
			rs1040788072
			rs923271046
			rs761749784
			rs929278339
			rs559977137
			rs570169546
	chr16: 28608185-28608335		rs771505346
			rs547139651
			rs146985416
			rs928412629
			rs535824349
			rs955777042
			rs187474860
			rs743590
			rs34923751
			rs558364136
			rs563462432
			rs555821292
			rs540737172
			rs1031355566
			rs560344166
			rs573982452
			rs542654631
			rs1047571268
			rs887634628
	chr16: 28634205-28634355		rs561292323
			rs901380948
			rs7500452
			rs762615411
			rs887350398
			rs1006187401
			rs1016943033
			rs969321005
			rs1002283864
			rs1035056846
			rs960554974
			rs987914862
			rs913700539
			rs530028965
			rs968007194
			rs979726371
			rs910224527
			rs943013784
			rs1040182610
	chr16: 28634445-28634595		rs896592195
			rs1010038374
			rs753526361
			rs565652051
			rs554271247
			rs372296433
			rs979415113
			rs758267384
			rs758367131
			rs779902216
			rs751373192
			rs567678316
			rs777894404
			rs536585393
			rs779080813
			rs188089401
			rs983566196
			rs772718262
			rs908749232
			rs761217042
			rs776125474
			rs941517925
			rs779960345
			rs761190544
			rs1038642201
			rs576254399
			rs905433414
			rs545179311
			rs559081816
	chr16: 28620700-28620850		rs779268631
			rs574526102
			rs143743011
			rs774948933
			rs563068906
			rs768050638
			rs537294714
			rs868385502
			rs8057055
			rs886689491
			rs35827316
			rs187567077
			rs3760091
			rs767833477
			rs35597330
			rs559718598
	chr16: 28621205-28621355		rs115812810
			rs760812544
			rs372365874
			rs764058295
			rs753864163
			rs963655384
			rs879299828
			rs563797708
			rs757790554
			rs779327637
			rs750800813
			rs565930677
			rs779823375
			rs746615452
			rs768264627
			rs56205284
			rs143643294
			rs975141962
			rs866230441
			rs2077412
			rs35480621
			rs187922972
			rs561189881
			rs770597107
			rs775829949
	chr16: 28634620-28634770		rs1009658042
			rs147482362
			rs903718446
			rs1001094593
			rs1017556918
			rs115270808
			rs561167177
			rs530114517
			rs1030004082
			rs950431650
			rs983255165
			rs543768887
			rs908940319
			rs941560048
			rs974229273
	chr16: 28621360-28621510		rs760828054
			rs764336236
			rs532472405
			rs148173295
			rs933528691
			rs267604494
			rs765792284
			rs545728423
			rs758762275
			rs750925389
			rs776689930
			rs758841703
			rs565225953
			rs35497674
			rs112411210
			rs541203565
			rs747715265
			rs769420546
			rs376297074
			rs561116834
	chr16: 28621605-28621755		rs869081393
			rs538720119
			rs940932328
			rs45455695
			rs188141771
			rs138165476
			rs34701515
			rs13331487
			rs13331376
			rs149454564
			rs899177865
			rs565966022
			rs1055889766
GSTO1	chr10: 106020540-106020690		rs924640844
			rs934731499
			rs7083465
			rs572853401
	chr10: 106031060-106031210		rs939788293
			rs771742145
			rs919763029
			rs775198088
			rs35204326
			rs932525761
			rs554884824
			rs575691467
			rs375934274
			rs768531486
			rs185163259
			rs45479391
			rs756873813
			rs902602282
			rs17116779
			rs571281707
	chr10: 106015580-106015730		rs891482151
			rs371067750
			rs1011317487
			rs749530530
			rs1042866671
			rs543993512
			rs565622303
			rs779532240
			rs12250592
			rs574225510
			rs959966473
	chr10: 106013860-106014010		rs17879741
			rs1013027073
			rs1023126989
			rs971591050
			rs17885679
			rs574624701
	chr10: 106006920-106007070		rs751964247
			rs757669963
			rs185025051
			rs141423576
			rs568210926
			rs527882226
			rs752374197
			rs547927512
			rs888947028
			rs368891823
			rs60312387
			rs796226568
			rs540094804
			rs189907522
			rs763965596
	chr10: 106033760-106033910		rs943373035
			rs1039482806
			rs901925982
			rs761552374
			rs75301262
			rs749308807
			rs368081148
			rs34435414
			rs556771015
			rs637008
			rs542534201
			rs970722823
			rs1001837137
			rs560915801
			rs960435545
			rs991935544
			rs919072478
			rs774455898
			rs529668460
			rs10491045
	chr10: 106062080-106062230		rs748004281
			rs902325149
			rs1001134046
			rs552540403
			rs866107259
			rs769403765
			rs569463885
			rs1032187524
			rs959526553
			rs190167091
			rs77029826
			rs117913158
	chr10: 106058120-106058270		rs145162771
			rs948783200
			rs201380535
			rs772380965
			rs907310064
			rs570428576
	chr10: 106012980-106013130		rs766628555
			rs568878288
			rs17883150
			rs1018953984
			rs967452350
			rs868040376
			rs554779803
			rs755144459
		chr10: 105948045-105948195		rs371870327
				rs34385615
				rs746280411
				rs750927342
				rs756432594
				rs369427373
				rs112134030
				rs747748851
				rs771600191
				rs762844268
				rs777305060
				rs370070510
				rs371553480
				rs776628989
				rs768097513
				rs759255232
				rs952172076
				rs769576923
				rs775880006
				rs763231244
				rs555565976
				rs1007721176
				rs199569624
		chr10: 105929060-105929210		rs640881
				rs1003562465
				rs575151434
				rs537860848
				rs895128054
				rs531600046
				rs994802921
				rs1027986996
				rs950628388
				rs1018765108
				rs761661507
		chr10: 105953660-105953810		rs777147652
				rs759999499
				rs765634377
				rs775976815
				rs112822128
				rs763217980
				rs767447336
				rs767199222
				rs374076306
				rs760280836
				rs144967188
				rs753365408
				rs755014143
				rs760798833
				rs555246942
				rs370863563
				rs575074894
				rs538157333
				rs747186273
				rs374285581
				rs771032104
				rs200355740
				rs745928778
				rs200477961
				rs763385783
				rs768849782
				rs773027424
				rs760441978
				rs1035167562
				rs766105940
				rs554419813
				rs200047433
				rs770129504
		chr10: 106036745-106036895		rs1008365365
				rs559560624
				rs998531217
				rs1033125093
				rs957132273
				rs2902641
				rs748357874
				rs770299922
				rs11812790
				rs773702554
		chr10: 106113320-106113470		rs978606311
				rs868287140
				rs927173104
				rs576143372
				rs201835135
				rs993226954
				rs111271960
				rs541891967
				rs111734719
				rs941502290
				rs545697153
				rs1039866150
				rs527844094
				rs763566721
				rs1030400429
		chr10: 105992100-105992250		rs900957093
				rs10883986
				rs957973263
				rs1011247452
				rs1023618883
				rs186612364
				rs560599399
				rs528120688
HMOX1/HO-1	chr22: 35776940-35777090		rs537256745
			rs550864188
			rs570642320
			rs112854173
			rs190774396
			rs9282700
	chr22: 35709440-35709590		rs552063037
			rs148894578
			rs528342094
			rs184150651
			rs188688727
			rs542594073
			rs143595470
	chr22: 35826980-35827130		rs540474619
			rs554093337
			rs73885959
			rs542965865
			rs533824862
			rs555262101
			rs562473009
			rs531220089
			rs545044185
			rs530109882
	chr22: 35791340-35791490		rs139078459
			rs558560157
			rs62231765
			rs540143774
			rs560057828
			rs192066512
			rs12157916
			rs531563246
			rs56375085
			rs184463269
	chr22: 35793760-35793910		rs187201902
			rs564902705
			rs375938185
			rs5755722
			rs116135831
			rs561424408
			rs369550985
	chr22: 35760340-35760490		rs567260948
			rs534398477
	chr22: 35708580-35708730		rs552926745
			rs193271244
			rs550113510
			rs554595314
			rs185657566
			rs543148126
			rs73885910
	chr22: 35778065-35778215		rs138027555
			rs573175266
			rs9622191
			rs546550756
			rs566737961
			rs535496555
	chr22: 35793420-35793570		rs372738718
			rs5999819
			rs565683164
			rs9619540
			rs191666882
			rs554624133
			rs182240434
			rs545189009
		chr22: 35731600-35731750		rs370264729
				rs558831291
				rs562967919
				rs142753294
				rs545567667
				rs559430297
				rs527879044
				rs9607265
				rs34874675
				rs367692177
		chr22: 35732120-35732270		rs576744483
				rs545832717
				rs559175607
				rs528196839
				rs568585911
		chr22: 35795220-35795370		rs71322962
				rs550196489
				rs4645726
				rs562696249
				rs377050460
				rs4645727
		chr22: 35839620-35839770		rs73885963
				rs551574743
				rs571429168
				rs149470109
		chr22: 35854245-35854395		rs375056393
				rs562186355
				rs544084489
				rs117355291
				rs564608266
				rs570704257
				rs111545532
		chr22: 35855005-35855155		rs539006775
				rs189216707
				rs143981838
				rs148609399
				rs142066254
				rs548918004
				rs542626393
				rs200106987
		chr22: 35730100-35730250		rs185792623
				rs560628637
				rs529418558
				rs111476686
				rs188224054
				rs114547806
				rs531603336
				rs551638386
				rs113493230
				rs527275590
				rs547117053
				rs567313643
		chr22: 35885205-35885355		rs567349187
				rs536388825
				rs7511309
				rs367845037
				rs148158677
		chr22: 35847700-35847850		rs565741291
				rs140196203
SULT1A2	chr16: 28608185-28608335		rs146985416
			rs187474860
			rs743590
			rs34923751
	chr16: 28608360-28608510		rs11863334
			rs56069737
			rs193185260
			rs35750053
			rs386584029
	chr16: 28608725-28608875		rs139127374
			rs35175818
			rs45470995
			rs201368926
			rs4149399
			rs9921771
	chr16: 28609145-28609295		rs150051246
			rs181244095
			rs185598534
			rs189892244
			rs370333392
			rs182181927
			rs146124315
			rs368891015
	chr16: 28620700-28620850		rs143743011
			rs8057055
			rs386615083
			rs35827316
			rs187567077
			rs3760091
			rs35597330
	chr16: 28621205-28621355		rs115812810
			rs372365874
			rs56205284
			rs143643294
			rs2077412
			rs35480621
			rs187922972
	chr16: 28621360-28621510		rs148173295
			rs267604494
			rs35497674
			rs112411210
			rs376297074
	chr16: 28621605-28621755		rs45455695
			rs188141771
			rs138165476
			rs34701515
			rs13331487
			rs13331376
			rs149454564
	chr16: 28621845-28621995		rs112703140
			rs143892983
			rs112423186
			rs111538775
			rs35286393
			rs189366562
			rs55974921
			rs181975644
			rs373960009
SOD3	chr4: 24797000-24797150		rs13306704
			rs374332930
			rs138071296
			rs368227528
	chr4: 24736300-24736450		rs115556242
			rs114064971
	chr4: 24798380-24798530		rs185251698
	chr4: 24767300-24767450		rs113200718
	chr4: 24731280-24731430		rs189868762
			rs367639813
			rs6448301
			rs80069677
	chr4: 24859780-24859930		No data
	chr4: 24731105-24731255		rs373832042
			rs185506714
	chr4: 24732420-24732570		rs141729139
			rs16875976
	chr4: 24730900-24731050		rs183338606
			rs148855722
MPO	chr17: 56362560-56362710		rs372497206
	chr17: 56362840-56362990		rs371725489
			rs71365868
			rs34195329
			rs367990796
			rs397747923
	chr17: 56351365-56351515		rs143405620
			rs113090745
	chr17: 56351080-56351230		rs36049426
	chr17: 56350645-56350795		rs2526365
			rs35112109
			rs373958427
			rs201665513
	chr17: 56350460-56350610		rs35400724
			rs141031451
			rs377590428
	chr17: 56350040-56350190		rs138764204
			rs142082076
			rs119469012
	chr17: 56349805-56349955		rs111871594
			rs144465529
			rs370447186
			rs148400336
			rs192629038
			rs184416945
			rs142726443
	chr17: 56349580-56349730		rs55915315
			rs144202855
GPX3	chr5: 150384160-150384310		rs371110916
			rs112030181
	chr5: 150414320-150414470		rs376121591
			rs11747926
			rs140034245
	chr5: 150394780-150394930		rs139824666
	chr5: 150402000-150402150		rs8177419
			rs8177420
	chr5: 150399980-150400130		rs8177411
			rs8177412
	chr5: 150401845-150401995		rs75477166
			rs78214681
			rs372190744
			rs187146381
			rs386693586
			rs3792797
			rs78571233
			rs8177418
	chr5: 150422140-150422290		rs375343575
			rs138164905
			rs369725837
			rs143732502
			rs376158729
			rs200244992
			rs143208951
			rs371297712
	chr5: 150421725-150421875		No Data
	chr5: 150402420-150402570		rs182646738
			rs200877325
			rs3792796
			rs8177422
			rs8177423
			rs4958434
		chr5: 150505780-150505930		rs2303028
				rs76506773
				rs200286991
				rs375198250
		chr5: 150503840-150503990		rs112318403
				rs368961879
				rs199942887
				rs144891119
				rs138779149
		chr5: 150448340-150448490		rs112220627
				rs34165708
				rs386693591
				rs36022741
				rs35618713
				rs1862364
				rs34063173
				rs28685170
		chr5: 150505080-150505230		rs186458377
				rs376836554
				rs10045859
				rs149381812
				rs61503705
		chr5: 150505940-150506090		rs371153167
				rs111873232
				rs112870160
				rs373658825
				rs202059733
				rs191788105
				rs200844635
				rs34321737
				rs2303029
		chr5: 150448540-150448690		rs12110030
				rs368000625
				rs188792142
		chr5: 150460180-150460330		rs369058743
				rs13356414
				rs71586195
				rs10038339
		chr5: 150478105-150478255		rs189405277
				rs77472742
				rs371963665
				rs76462670
				rs34552731
		chr5: 150494960-150495110		rs188687935
				rs114826152
				rs181226718
				rs11359115
				rs397884809
GPX5	chr6: 28555645-28555795		rs149005142
	chr6: 28522245-28522395		rs187417136
			rs35958814
			rs369196450
	chr6: 28429700-28429850		rs113117273
			rs368941272
		chr6: 28511700-28511850		rs114393943
				rs373835057
(b) DNA Repair Genes
DDB2	chr11: 47270080-47270230		rs190730053
			rs535810231
			rs549658663
			rs182933312
			rs535039250
			rs558248120
	chr11: 47198145-47198295		rs538517887
			rs201970430
			rs558853690
			rs376319014
			rs370394048
			rs374002463
			rs188310528
			rs560636654
			rs574163921
			rs539964746
			rs201005829
	chr11: 47282665-47282815		rs576750767
			rs545812394
			rs562440934
			rs531475933
			rs183510529
			rs34040936
			rs561917917
			rs372304767
			rs374808855
			rs113593509
			rs113457504
	chr11: 47261265-47261415		rs552401556
			rs74874192
	chr11: 47237080-47237230		rs113808506
			rs546571789
			rs566446044
	chr11: 47198780-47198930		rs376807393
			rs145308261
			rs147631947
			rs546403872
	chr11: 47236840-47236990		rs560831081
			rs547761303
			rs570804909
			rs539526230
	chr11: 47270845-47270995		rs367563690
			rs375224833
	chr11: 47237320-47237470		rs190444068
			rs4647709
			rs562540812
			rs576207321
			rs182264349
		chr11: 47231700-47231850		rs11602252
				rs11602254
				rs535907786
				rs540436436
				rs553549943
				rs573382051
				rs55951517
				rs539226363
				rs144436843
				rs181179177
		chr11: 47205745-47205895		rs190707608
				rs182906985
		chr11: 47296020-47296170		rs77775922
				rs118167998
				rs540307866
				rs374560217
				rs560018685
				rs200598460
				rs3209722
ERCC5	chr13: 103466840-103466990		rs146728219
			rs547943612
			rs565854262
			rs79257371
			rs200042275
			rs560496721
			rs2146990
			rs548466946
	chr13: 103427060-103427210		rs398099141
			rs202133103
			rs12585462
			rs143987415
	chr13: 103466520-103466670		rs116554712
			rs545164689
			rs560297895
			rs563975028
			rs374078280
			rs527908843
			rs76143883
			rs143326763
			rs531565193
	chr13: 103465040-103465190		rs533599483
			rs187521808
			rs192802873
			rs184728624
			rs61966024
	chr13: 103423800-103423950		rs192221584
			rs184708296
			rs140865221
			rs566825991
			rs527692123
			rs373910575
	chr13: 103432240-103432390		rs370144172
			rs548171124
			rs187250827
			rs537093758
			rs558693731
	chr13: 103507180-103507330		rs561686751
			rs546728947
			rs529109890
			rs550862188
			rs4150276
			rs188285505
			rs568771629
			rs181109769
			rs568743223
	chr13: 103581760-103581910		rs556218674
			rs34922648
			rs9586011
			rs538747231
			rs574919202
			rs573430441
			rs543773348
	chr13: 103554400-103554550		rs190100093
			rs139521649
			rs553586828
			rs575044941
			rs9518868
		chr13: 103382340-103382490		rs183474409
				rs186662851
				rs191565221
				rs374602043
				rs139179962
				rs184806294
		chr13: 103382620-103382770		rs543062151
				rs144153566
				rs146478877
				rs188174885
				rs200239728
CCNH	chr5: 86700960-86701110		rs115110967
			rs549359631
			rs377069738
			rs113424217
			rs550016849
			rs541739184
			rs3093807
			rs571331259
		chr5: 86713065-86713215		rs146957502
		chr5: 86695460-86695610		rs569739823
				rs113239013
				rs111873438
				rs142479868
MLH1	chr3: 37032760-37032910		rs201662435
			rs201770616
			rs370683042
			rs570756896
			rs34960592
	chr3: 36948140-36948290		rs114895522
			rs190028405
			rs546560991
			rs536854689
		chr3: 37080720-37080870		rs575367241
				rs560613869
				rs548937891
				rs144138928
				rs146395015
				rs78203977
				rs546466142
		chr3: 36985745-36985895		rs535984112
				rs554499567
				rs566351962
				rs533823649
				rs145070498
				rs13421
				rs375274526
				rs9882004
		chr3: 37156980-37157130		rs141775918
				rs191183729
				rs116596718
		chr3: 37168400-37168550		rs375922357
				rs530350066
				rs563786119
		chr3: 36983745-36983895		rs544986753
				rs148777359
				rs142390262
				rs544139132
				rs145382508
		chr3: 37081860-37082010		rs141027133
				rs377762545
				rs55933925
				rs569090633
OGG1	chr3: 9792680-9792830		rs138037313
			rs200865964
			rs371621260
			rs201580660
			rs373011017
			rs17050550
			rs149243735
			rs138111256
			rs1801127
			rs139632793
			rs114844529
			rs377605863
	chr3: 9854725-9854875		rs373049640
			rs377184110
			rs573898042
			rs535267965
			rs115217024
			rs11708462
	chr3: 9920465-9920615		rs377320161
			rs142220074
			rs180765357
			rs143766859
			rs538739404
	chr3: 9920620-9920770		rs557142406
			rs58940229
			rs60372192
			rs554929278
			rs113484243
			rs111517399
	chr3: 9886105-9886255		rs191209813
			rs531593044
			rs182186737
			rs562942422
			rs530039175
			rs548692292
			rs566612199
	chr3: 9904745-9904895		rs556390714
			rs369399427
	chr3: 9904105-9904255		rs13077310
			rs535992184
			rs13061295
			rs183957
			rs1718560
			rs577537912
			rs533926708
	chr3: 9792520-9792670		rs147787215
			rs56411692
			rs554100493
			rs369859700
			rs373363780
			rs542599639
			rs142483298
			rs147083396
			rs201668327
	chr3: 9820300-9820450		rs62245639
			rs540466231
			rs565167759
			rs532494806
			rs73113556
			rs369131936
			rs191888317
		chr3: 9742360-9742510		rs115773546
				rs570869054
				rs538295535
				rs556407310
				rs200580974
				rs368855430
		chr3: 9737080-9737230		rs187090057
				rs556642586
				rs373278912
				rs568558531
				rs535902328
				rs112998282
		chr3: 9895145-9895295		rs576985261
				rs182768044
				rs554809653
				rs562776651
				rs115432215
				rs114583569
				rs7647447
				rs34082649
				rs186657991
				rs565198719
[truncated: 1,008 more rows]

## Sheet: S3
Table S3. rSNPBase annotations of 2984 SNVs from 23 xenobiotic metabolism and 25 DNA repair genes. Regulatory annotations about the nature of regulation of gene expression by the SNP locus were obtained.
SNV_ ID	rSNP	Proximal Regulation	Distal Regulation	RNA binding protein mediated regulation
[A] Xenobiotic metabolism genes
AHRR POSITIVE
rs193010046	yes	no	yes	yes
rs138847873	yes	no	yes	yes
rs185328001	yes	no	yes	yes
rs115696125	yes	no	yes	yes
rs147761597	yes	yes	yes	yes
rs72711367	yes	yes	yes	yes
rs183116768	yes	yes	yes	yes
rs61630451	yes	yes	yes	yes
rs142644074	yes	yes	yes	yes
rs186652521	yes	yes	yes	yes
rs144586399	yes	no	yes	yes
rs186179469	yes	no	yes	yes
rs183027012	yes	no	no	yes
rs115106711	yes	no	yes	yes
rs140644617	yes	no	yes	yes
rs145725606	yes	no	yes	yes
rs183140473	yes	no	no	yes
rs143129367	yes	no	no	yes
rs547642275	no	no	no	no
rs565848348	no	no	no	no
rs374472077	no	no	no	no
rs555004558	no	no	no	no
rs537500194	no	no	no	no
rs559504483	no	no	no	no
rs527407658	no	no	no	no
rs567936393	no	no	no	no
rs374632669	no	no	no	no
rs559536480	no	no	no	no
rs376038963	no	no	no	no
rs541564473	no	no	no	no
rs528343492	no	no	no	no
rs556795707	no	no	no	no
rs561906390	no	no	no	no
rs548270025	no	no	no	no
rs574783724	no	no	no	no
rs535825644	no	no	no	no
rs571114236	no	no	no	no
rs534938879	no	no	no	no
rs369373180	no	no	no	no
rs540177752	no	no	no	no
rs547748775	no	no	no	no
rs561673920	no	no	no	no
rs563264981	no	no	no	no
rs530670746	no	no	no	no
rs551961729	no	no	no	no
AHRR NEGATIVE
rs11747771	yes	yes	yes	no
rs76469495	yes	no	yes	no
rs142231305	yes	no	yes	no
rs112798186	yes	no	yes	no
rs113022105	yes	yes	yes	yes
rs530836932	no	no	no	no
rs570673341	no	no	no	no
rs564834863	no	no	no	no
rs528655527	no	no	no	no
rs373682774	no	no	no	no
rs557939856	no	no	no	no
rs534435013	no	no	no	no
rs553065487	no	no	no	no
rs574438923	no	no	no	no
rs541855797	no	no	no	no
rs556636970	no	no	no	no
rs563238385	no	no	no	no
rs575616463	no	no	no	no
rs373803609	no	no	no	no
rs185294398	no	no	no	no
rs11956075	no	no	no	no
rs548198578	no	no	no	no
rs35960959	no	no	no	no
rs397700581	no	no	no	no
rs564296380	no	no	no	no
rs573455701	no	no	no	no
rs573499175	no	no	no	no
rs117444596	no	no	no	no
rs192315010	no	no	no	no
rs10078684	no	no	no	no
rs553140733	no	no	no	no
rs574564430	no	no	no	no
rs541921377	no	no	no	no
rs112929396	no	no	no	no
rs563153889	no	no	no	no
rs182724980	no	no	no	no
rs114181660	no	no	no	no
rs542680468	no	no	no	no
rs560959766	no	no	no	no
rs369925749	no	no	no	no
AHR POSITIVE
rs41351350	yes	yes	yes	no
rs11330131	yes	yes	yes	no
rs41446044	yes	yes	yes	no
rs10249788	yes	yes	yes	no
rs10229472	yes	no	yes	no
rs140947600	yes	no	yes	no
rs117074418	yes	no	yes	no
rs144673263	yes	no	yes	no
rs10259316	yes	no	yes	no
rs10265174	yes	yes	no	no
rs12699842	yes	yes	no	no
rs151100316	yes	yes	no	no
rs143388382	yes	yes	no	no
rs147993914	yes	yes	no	no
rs73680660	yes	yes	no	no
rs189329949	yes	yes	no	yes
rs6944142	yes	yes	no	yes
rs532413148	no	no	no	no
rs547763400	no	no	no	no
rs566203637	no	no	no	no
rs372501744	no	no	no	no
rs536726598	no	no	no	no
rs564517116	no	no	no	no
rs555064790	no	no	no	no
rs543658263	no	no	no	no
rs532703285	no	no	no	no
rs566621105	no	no	no	no
rs533981289	no	no	no	no
rs557233122	no	no	no	no
rs552756740	no	no	no	no
rs7798828	no	no	no	no
rs6966058	no	no	no	no
rs542127605	no	no	no	no
rs544427741	no	no	no	no
rs574527538	no	no	no	no
rs571502995	no	no	no	no
rs565292594	no	no	no	no
rs371920191	no	no	no	no
rs535952736	no	no	no	no
rs377167365	no	no	no	no
rs559525846	no	no	no	no
rs377174982	no	no	no	no
rs538183610	no	no	no	no
rs150687064	no	no	no	no
rs191444629	no	no	no	no
rs563739081	no	no	no	no
rs552499087	no	no	no	no
rs368724144	no	no	no	no
rs182816200	no	no	no	no
rs534729568	no	no	no	no
rs546565998	no	no	no	no
rs568412889	no	no	no	no
rs574901571	no	no	no	no
rs541940603	no	no	no	no
rs561174682	no	no	no	no
rs531539196	no	no	no	no
rs532441664	no	no	no	no
rs371199004	no	no	no	no
rs576563204	no	no	no	no
rs557322571	no	no	no	no
rs546355134	no	no	no	no
NRF2/NFE2L2 POSITIVE
rs191222964	yes	yes	yes	no
rs138995552	yes	no	yes	no
rs184622502	yes	no	yes	no
rs190299563	yes	no	yes	no
rs149853164	yes	no	yes	no
rs117225964	yes	yes	yes	no
rs183948845	yes	yes	yes	no
rs62173707	yes	no	yes	no
rs75604860	yes	no	yes	no
rs184351130	yes	no	yes	no
rs187536328	yes	no	yes	no
rs192587725	yes	no	yes	yes
rs184795687	yes	no	yes	yes
rs188867686	yes	no	yes	yes
rs575261287	no	no	no	no
rs547038532	no	no	no	no
rs573839819	no	no	no	no
rs550990026	no	no	no	no
rs563136560	no	no	no	no
rs530238067	no	no	no	no
rs534753026	no	no	no	no
rs569016670	no	no	no	no
rs370746218	no	no	no	no
rs554588823	no	no	no	no
rs189019945	no	no	no	no
rs529348101	no	no	no	no
rs550169279	no	no	no	no
rs182086087	no	no	no	no
rs538912039	no	no	no	no
rs536979334	no	no	no	no
rs548840623	no	no	no	no
rs569033716	no	no	no	no
rs373901917	no	no	no	no
rs555029879	no	no	no	no
rs530950761	no	no	no	no
rs577018820	no	no	no	no
rs556359409	no	no	no	no
rs528358980	no	no	no	no
rs566650250	no	no	no	no
rs569163392	no	no	no	no
NRF2/NFE2L2 NEGATIVE
rs562058364	no	no	no	no
MAFG POSITIVE
rs34116321	yes	no	yes	yes
rs35878485	yes	no	yes	yes
rs190594582	yes	no	yes	yes
rs142475485	yes	yes	yes	no
rs190862301	yes	yes	yes	no
rs145958339	yes	yes	yes	no
rs113407953	yes	yes	yes	no
rs147815679	yes	yes	yes	yes
rs141439703	yes	yes	yes	yes
rs540025300	no	no	no	no
rs368136753	no	no	no	no
rs538611213	no	no	no	no
rs551710554	no	no	no	no
rs546480823	no	no	no	no
rs564721001	no	no	no	no
rs576535109	no	no	no	no
rs529339130	no	no	no	no
rs373772384	no	no	no	no
rs559275438	no	no	no	no
rs527588531	no	no	no	no
rs542195084	no	no	no	no
rs540070522	no	no	no	no
rs564753527	no	no	no	no
rs532146395	no	no	no	no
rs557946260	no	no	no	no
MAFG NEGATIVE
rs78093424	yes	yes	yes	yes
rs139247195	yes	no	yes	yes
rs190686546	yes	yes	yes	yes
rs138982807	yes	no	yes	no
rs113798932	yes	no	yes	no
rs35568625	yes	yes	yes	no
rs140376906	yes	yes	yes	no
rs181765045	yes	yes	yes	no
rs186194628	yes	yes	yes	no
rs372400475	no	no	no	no
rs529471236	no	no	no	no
rs547937445	no	no	no	no
rs376192311	no	no	no	no
rs533375350	no	no	no	no
rs551755435	no	no	no	no
rs370899977	no	no	no	no
rs550035681	no	no	no	no
rs568191633	no	no	no	no
rs368126596	no	no	no	no
rs575395995	no	no	no	no
rs542673900	no	no	no	no
rs375380328	no	no	no	no
rs575220291	no	no	no	no
rs542227058	no	no	no	no
rs561661720	no	no	no	no
rs566188170	no	no	no	no
rs376118592	no	no	no	no
rs550682823	no	no	no	no
rs528860301	no	no	no	no
rs569218953	no	no	no	no
rs530142280	no	no	no	no
rs528662503	no	no	no	no
rs547164552	no	no	no	no
rs565286003	no	no	no	no
ALDH1A1 POSITIVE
rs145101266	yes	no	no	yes
rs34995395	yes	no	no	yes
rs35554394	yes	no	no	yes
rs139471295	no	no	no	no
rs140218928	no	no	no	no
rs142189826	no	no	no	no
rs147361122	no	no	no	no
rs151221339	no	no	no	no
rs186147588	no	no	no	no
rs34140605	no	no	no	no
rs34246222	no	no	no	no
rs367550302	no	no	no	no
rs368995984	no	no	no	no
rs369835434	no	no	no	no
rs370173055	no	no	no	no
rs372344525	no	no	no	no
rs374300901	no	no	no	no
rs376975086	no	no	no	no
ALDH1A2 POSITIVE
rs141412807	yes	yes	yes	yes
rs61757677	yes	yes	yes	yes
rs199506781	yes	yes	yes	yes
rs34266719	yes	yes	yes	yes
rs200488880	yes	yes	yes	yes
rs200134664	yes	yes	yes	yes
rs145131555	yes	yes	yes	yes
rs141954236	yes	yes	yes	no
rs76286717	yes	yes	yes	no
rs186294818	yes	no	yes	no
rs184275039	yes	no	yes	no
rs188763228	yes	no	yes	no
rs143339215	yes	no	yes	no
rs193040917	yes	no	yes	no
rs146279613	yes	no	yes	no
rs34173394	yes	yes	yes	yes
rs34426265	yes	yes	yes	yes
rs185081759	yes	no	yes	no
rs148431479	yes	no	yes	no
rs374228229	no	no	no	no
rs367554059	no	no	no	no
rs371674631	no	no	no	no
rs376751574	no	no	no	no
rs372144606	no	no	no	no
rs375292238	no	no	no	no
rs370989920	no	no	no	no
rs192424287	no	no	no	no
rs201547476	no	no	no	no
rs74647433	no	no	no	no
rs375774005	no	no	no	no
rs34331895	no	no	no	no
rs374515626	no	no	no	no
rs367994774	no	no	no	no
ALDH1A2 NEGATIVE
rs182616869	yes	no	yes	no
rs28461450	yes	no	yes	no
rs148552186	no	no	no	no
rs184080501	no	no	no	no
rs187825221	no	no	no	no
rs191793	no	no	no	no
rs386549018	no	no	no	no
ALDH1A3 POSITIVE
rs1130737	yes	no	yes	no
rs112342036	yes	no	yes	no
rs184807736	yes	no	yes	no
rs192786763	yes	yes	no	no
rs141240747	yes	yes	no	no
rs138243761	yes	no	yes	yes
rs182319376	yes	no	yes	yes
rs187318977	yes	no	yes	yes
rs192563054	yes	yes	no	no
rs185041786	yes	yes	no	no
rs112009368	yes	yes	no	no
rs1042292068	no	no	no	no
rs902071686	no	no	no	no
rs375470805	no	no	no	no
rs998180586	no	no	no	no
rs1050057179	no	no	no	no
rs888820150	no	no	no	no
rs1005970539	no	no	no	no
rs1016042633	no	no	no	no
rs962171073	no	no	no	no
rs766225828	no	no	no	no
rs993313886	no	no	no	no
rs1025245765	no	no	no	no
rs753838815	no	no	no	no
rs980663763	no	no	no	no
rs927289666	no	no	no	no
rs746504064	no	no	no	no
rs990181521	no	no	no	no
rs759448819	no	no	no	no
rs764144635	no	no	no	no
rs914633855	no	no	no	no
rs946141965	no	no	no	no
rs1041851256	no	no	no	no
rs368010822	no	no	no	no
rs933582510	no	no	no	no
rs984549416	no	no	no	no
rs1016098555	no	no	no	no
rs867476680	no	no	no	no
rs961941798	no	no	no	no
rs972370902	no	no	no	no
rs533557851	no	no	no	no
rs949338720	no	no	no	no
rs866160752	no	no	no	no
rs981383680	no	no	no	no
rs927299708	no	no	no	no
rs937392409	no	no	no	no
rs1054509561	no	no	no	no
rs893287216	no	no	no	no
rs946266412	no	no	no	no
rs376545446	no	no	no	no
rs546392225	no	no	no	no
rs773862855	no	no	no	no
rs1040348497	no	no	no	no
rs1050129248	no	no	no	no
rs545518274	no	no	no	no
rs572332047	no	no	no	no
rs564089256	no	no	no	no
rs370085265	no	no	no	no
rs529104983	no	no	no	no
rs754810837	no	no	no	no
rs758680094	no	no	no	no
rs59533110	no	no	no	no
rs6598390	no	no	no	no
rs752256421	no	no	no	no
rs895550221	no	no	no	no
rs8023894	no	no	no	no
rs558726776	no	no	no	no
rs193099988	no	no	no	no
rs781782586	no	no	no	no
rs536085545	no	no	no	no
rs111898729	no	no	no	no
rs1031592981	no	no	no	no
rs113079641	no	no	no	no
rs79126845	no	no	no	no
rs142188610	no	no	no	no
rs557212411	no	no	no	no
rs773180904	no	no	no	no
rs759473132	no	no	no	no
rs760577047	no	no	no	no
rs536184199	no	no	no	no
rs1057269286	no	no	no	no
rs370244937	no	no	no	no
rs544207182	no	no	no	no
rs559140318	no	no	no	no
rs529885497	no	no	no	no
rs764199883	no	no	no	no
rs941878546	no	no	no	no
rs139591123	no	no	no	no
rs764354791	no	no	no	no
rs944433500	no	no	no	no
rs577981887	no	no	no	no
rs931875122	no	no	no	no
rs940617553	no	no	no	no
rs1037011103	no	no	no	no
rs757669575	no	no	no	no
rs897184024	no	no	no	no
rs1014334396	no	no	no	no
ALDH1A3 NEGATIVE
rs35056294	yes	yes	yes	yes
rs35943191	yes	yes	yes	yes
rs114395746	yes	no	no	yes
rs182905522	yes	yes	yes	yes
rs183012576	yes	yes	yes	yes
rs187796492	yes	yes	yes	yes
rs190330138	yes	yes	yes	yes
rs190268011	yes	no	no	yes
rs138280730	yes	no	no	yes
rs116306611	yes	no	no	yes
rs78409106	yes	yes	yes	yes
rs141472268	yes	yes	yes	yes
rs80119549	yes	no	yes	yes
rs115505750	yes	no	yes	yes
rs11637204	yes	no	yes	yes
rs190589321	yes	no	yes	yes
rs183703997	yes	no	yes	yes
rs115535808	yes	no	no	yes
rs183326263	yes	no	no	yes
rs771373702	no	no	no	no
rs935794987	no	no	no	no
rs1052889597	no	no	no	no
rs573384620	no	no	no	no
rs398028545	no	no	no	no
rs556702389	no	no	no	no
rs772146145	no	no	no	no
rs996924597	no	no	no	no
rs527682383	no	no	no	no
rs561819498	no	no	no	no
rs549537514	no	no	no	no
rs1055094293	no	no	no	no
rs1010978434	no	no	no	no
rs1042437686	no	no	no	no
rs998283823	no	no	no	no
rs574029122	no	no	no	no
rs780988207	no	no	no	no
rs538293309	no	no	no	no
rs368313511	no	no	no	no
rs768473693	no	no	no	no
rs899558010	no	no	no	no
rs774531291	no	no	no	no
rs1026805870	no	no	no	no
rs951227587	no	no	no	no
rs533319187	no	no	no	no
rs555775373	no	no	no	no
rs916602839	no	no	no	no
rs907861788	no	no	no	no
rs939387860	no	no	no	no
rs916616709	no	no	no	no
rs755975745	no	no	no	no
rs751311597	no	no	no	no
rs899442201	no	no	no	no
rs547823915	no	no	no	no
rs375500046	no	no	no	no
rs530234614	no	no	no	no
rs1047414928	no	no	no	no
rs548361334	no	no	no	no
rs978746950	no	no	no	no
rs570268609	no	no	no	no
rs956316904	no	no	no	no
rs750161566	no	no	no	no
rs987534714	no	no	no	no
rs1014951213	no	no	no	no
rs1023967278	no	no	no	no
rs969736949	no	no	no	no
rs369672722	no	no	no	no
rs551678598	no	no	no	no
rs537341898	no	no	no	no
rs555689115	no	no	no	no
rs528704992	no	no	no	no
rs539040877	no	no	no	no
rs948296771	no	no	no	no
rs925534406	no	no	no	no
rs529611022	no	no	no	no
rs550960947	no	no	no	no
rs1052120079	no	no	no	no
rs890862187	no	no	no	no
rs943526486	no	no	no	no
rs749184151	no	no	no	no
rs534943548	no	no	no	no
rs559816749	no	no	no	no
rs886065277	no	no	no	no
rs552934487	no	no	no	no
rs894908848	no	no	no	no
rs535551664	no	no	no	no
ALDH3B1 POSITIVE
rs141933250	yes	yes	yes	yes
rs190671423	yes	yes	yes	yes
rs3764821	yes	yes	yes	yes
rs7117605	yes	yes	yes	no
rs150385717	yes	yes	yes	yes
rs138652435	yes	yes	yes	yes
rs143457215	yes	yes	yes	yes
rs80301301	yes	yes	yes	yes
rs143512682	yes	yes	yes	yes
rs146756019	yes	yes	yes	yes
rs192270905	yes	yes	yes	yes
rs184609513	yes	yes	yes	yes
rs116212839	yes	yes	yes	yes
rs144617937	yes	yes	yes	yes
rs116001129	yes	yes	yes	yes
rs139054835	yes	yes	yes	yes
rs149456003	yes	yes	yes	yes
rs541891024	no	no	no	no
rs572406841	no	no	no	no
rs35738719	no	no	no	no
rs546095923	no	no	no	no
rs552604768	no	no	no	no
rs371709109	no	no	no	no
rs553896924	no	no	no	no
rs557503076	no	no	no	no
rs576004591	no	no	no	no
rs543304978	no	no	no	no
rs557592452	no	no	no	no
rs573490268	no	no	no	no
rs540872941	no	no	no	no
rs541915624	no	no	no	no
rs35400021	no	no	no	no
rs375407745	no	no	no	no
rs553905596	no	no	no	no
rs572028576	no	no	no	no
rs545854182	no	no	no	no
rs543894998	no	no	no	no
rs34580830	no	no	no	no
rs562785101	no	no	no	no
rs529981906	no	no	no	no
rs566621564	no	no	no	no
rs559461873	no	no	no	no
rs551391529	no	no	no	no
rs568304835	no	no	no	no
rs377276427	no	no	no	no
rs35389934	no	no	no	no
rs529594858	no	no	no	no
rs559916657	no	no	no	no
rs527374448	no	no	no	no
rs565556153	no	no	no	no
rs577499051	no	no	no	no
rs563068363	no	no	no	no
rs530231988	no	no	no	no
rs548624526	no	no	no	no
rs545210512	no	no	no	no
rs370226601	no	no	no	no
ALDH3B1 NEGATIVE
rs185234765	yes	yes	yes	yes
rs79086102	yes	yes	yes	yes
rs1540204	yes	yes	yes	yes
rs4147777	yes	no	yes	yes
rs77155493	yes	yes	yes	yes
rs7949541	yes	yes	yes	yes
rs78483742	yes	yes	yes	yes
rs138514575	yes	yes	yes	yes
rs375396658	no	no	no	no
rs574539296	no	no	no	no
rs572430021	no	no	no	no
rs558528262	no	no	no	no
rs573925615	no	no	no	no
rs540970697	no	no	no	no
rs369091509	no	no	no	no
rs531234658	no	no	no	no
rs11276215	no	no	no	no
rs142997216	no	no	no	no
rs371666467	no	no	no	no
rs57503021	no	no	no	no
rs200951888	no	no	no	no
rs58491259	no	no	no	no
rs565549515	no	no	no	no
rs539537495	no	no	no	no
rs558017995	no	no	no	no
rs549049143	no	no	no	no
rs542554487	no	no	no	no
rs376191930	no	no	no	no
rs370865340	no	no	no	no
rs572359733	no	no	no	no
rs539458551	no	no	no	no
rs558019750	no	no	no	no
GSTA2 POSITIVE
rs7750660	yes	no	yes	no
rs2397110	yes	yes	no	no
rs9474327	yes	yes	no	no
rs187083109	yes	yes	no	no
rs150069990	yes	yes	no	no
rs73742529	yes	yes	no	no
rs149723091	yes	yes	no	no
rs189009190	yes	yes	yes	no
rs141006172	yes	yes	yes	no
rs192992240	yes	yes	yes	no
rs116446555	yes	yes	yes	no
rs74895765	yes	yes	yes	no
rs144338553	yes	yes	yes	no
rs544287842	no	no	no	no
rs569624616	no	no	no	no
rs560757542	no	no	no	no
rs530333281	no	no	no	no
rs192650093	no	no	no	no
rs72934790	no	no	no	no
rs367765308	no	no	no	no
rs569692184	no	no	no	no
rs570617641	no	no	no	no
rs565042168	no	no	no	no
rs558001408	no	no	no	no
rs537609449	no	no	no	no
rs532774102	no	no	no	no
rs368763424	no	no	no	no
rs528471954	no	no	no	no
rs570113208	no	no	no	no
rs535077923	no	no	no	no
GSTA2 NEGATIVE
rs150093184	yes	no	yes	no
rs539395457	no	no	no	no
rs558511676	no	no	no	no
GSTA4 POSITIVE
rs188208959	yes	yes	yes	yes
rs188226429	yes	no	no	yes
rs35420683	yes	no	no	yes
rs112885557	yes	yes	yes	yes
rs11967816	yes	yes	yes	yes
rs187391555	yes	yes	yes	yes
rs45571441	yes	yes	yes	yes
rs45504201	yes	yes	yes	yes
rs74639653	yes	yes	yes	yes
rs183520568	yes	yes	yes	yes
rs138586453	yes	no	yes	yes
rs192554604	yes	no	yes	yes
rs146857351	yes	yes	yes	yes
rs180805626	yes	no	no	yes
rs185423189	yes	no	no	yes
rs116923314	yes	no	no	yes
rs144421641	yes	no	no	yes
rs182107355	yes	no	yes	yes
rs112089809	yes	no	yes	yes
rs201505967	yes	no	yes	yes
rs199661909	yes	no	yes	yes
rs200966860	yes	no	yes	yes
rs369586008	no	no	no	no
rs373303272	no	no	no	no
rs376439986	no	no	no	no
rs368989019	no	no	no	no
rs572676082	no	no	no	no
rs541729021	no	no	no	no
rs373188007	no	no	no	no
rs564592292	no	no	no	no
rs376779163	no	no	no	no
rs568855520	no	no	no	no
rs552064905	no	no	no	no
rs546676780	no	no	no	no
rs565613902	no	no	no	no
rs532124626	no	no	no	no
rs191902363	no	no	no	no
rs537629402	no	no	no	no
rs551297283	no	no	no	no
rs557534572	no	no	no	no
rs563235506	no	no	no	no
rs567713403	no	no	no	no
rs377620853	no	no	no	no
rs539218306	no	no	no	no
rs541886589	no	no	no	no
rs375899410	no	no	no	no
rs566926332	no	no	no	no
rs545845148	no	no	no	no
rs555924806	no	no	no	no
rs575625814	no	no	no	no
rs549349458	no	no	no	no
rs569529255	no	no	no	no
rs374870828	no	no	no	no
rs538565198	no	no	no	no
rs376072241	no	no	no	no
rs534257607	no	no	no	no
rs368961272	no	no	no	no
rs541246244	no	no	no	no
rs377071283	no	no	no	no
rs553919375	no	no	no	no
rs529780547	no	no	no	no
rs374144047	no	no	no	no
rs527371848	no	no	no	no
rs150520553	no	no	no	no
rs143830520	no	no	no	no
rs71305704	no	no	no	no
rs561988271	no	no	no	no
GSTA4 NEGATIVE
rs140968906	yes	no	yes	yes
rs4986947	yes	no	yes	yes
rs149962162	yes	no	yes	yes
rs1802061	yes	no	yes	yes
rs45507994	yes	no	yes	yes
rs371103936	no	no	no	no
rs532073012	no	no	no	no
rs552190460	no	no	no	no
rs373510904	no	no	no	no
rs541456218	no	no	no	no
GSTA1 POSITIVE
rs73742529	yes	yes	no	no
rs149723091	yes	yes	no	no
rs2397110	yes	yes	no	no
rs9474327	yes	yes	no	no
rs187083109	yes	yes	no	no
rs150069990	yes	yes	no	no
rs146568728	yes	yes	no	no
rs191404619	yes	yes	no	no
rs2207950	yes	yes	no	no
rs13205056	yes	yes	no	no
rs150227833	yes	yes	no	no
rs7748152	yes	no	no	yes
rs10948723	yes	yes	no	yes
rs189851078	yes	yes	no	yes
rs11970311	yes	yes	no	yes
rs145564217	yes	yes	no	yes
rs148878125	yes	yes	no	yes
rs551207174	no	no	no	no
rs145881900	no	no	no	no
rs149054633	no	no	no	no
rs530197336	no	no	no	no
rs542601303	no	no	no	no
rs566601883	no	no	no	no
rs555917080	no	no	no	no
rs537609449	no	no	no	no
rs532774102	no	no	no	no
rs368763424	no	no	no	no
rs569692184	no	no	no	no
rs570617641	no	no	no	no
rs565042168	no	no	no	no
rs558001408	no	no	no	no
rs556179063	no	no	no	no
rs569569374	no	no	no	no
rs532086391	no	no	no	no
rs568516317	no	no	no	no
rs566680255	no	no	no	no
rs538703791	no	no	no	no
rs575534211	no	no	no	no
rs559566259	no	no	no	no
rs528652853	no	no	no	no
rs144308355	no	no	no	no
rs550664014	no	no	no	no
rs189066213	no	no	no	no
rs561768072	no	no	no	no
rs527248115	no	no	no	no
rs547431283	no	no	no	no
rs571143994	no	no	no	no
rs374261956	no	no	no	no
rs35642328	no	no	no	no
GSTA1 NEGATIVE
rs2397132	yes	no	yes	no
rs183692918	yes	no	yes	no
rs113787315	yes	no	yes	no
rs191413971	yes	no	yes	no
rs72942326	yes	yes	yes	yes
rs528434267	no	no	no	no
rs546418832	no	no	no	no
rs543953264	no	no	no	no
rs563719014	no	no	no	no
rs376564061	no	no	no	no
rs542050257	no	no	no	no
rs374156911	no	no	no	no
GSTO1 POSITIVE
rs7083465	yes	no	yes	no
rs185163259	yes	yes	yes	yes
rs45479391	yes	yes	yes	yes
rs17116779	yes	yes	yes	yes
rs12250592	yes	no	yes	no
rs17879741	yes	yes	yes	no
rs17885679	yes	yes	yes	no
rs185025051	yes	no	yes	no
rs141423576	yes	no	yes	no
rs60312387	yes	no	yes	no
rs189907522	yes	no	yes	no
rs75301262	yes	yes	yes	yes
rs637008	yes	yes	yes	yes
rs10491045	yes	yes	yes	yes
rs145162771	yes	no	yes	yes
rs201380535	yes	no	yes	yes
rs17883150	yes	yes	yes	no
rs924640844	no	no	no	no
rs934731499	no	no	no	no
rs572853401	no	no	no	no
rs939788293	no	no	no	no
rs771742145	no	no	no	no
rs919763029	no	no	no	no
rs775198088	no	no	no	no
rs35204326	no	no	no	no
rs932525761	no	no	no	no
rs554884824	no	no	no	no
rs575691467	no	no	no	no
rs375934274	no	no	no	no
rs768531486	no	no	no	no
rs756873813	no	no	no	no
rs902602282	no	no	no	no
rs571281707	no	no	no	no
rs891482151	no	no	no	no
rs371067750	no	no	no	no
rs1011317487	no	no	no	no
rs749530530	no	no	no	no
rs1042866671	no	no	no	no
rs543993512	no	no	no	no
rs565622303	no	no	no	no
rs779532240	no	no	no	no
rs574225510	no	no	no	no
rs959966473	no	no	no	no
rs1013027073	no	no	no	no
rs1023126989	no	no	no	no
rs971591050	no	no	no	no
rs574624701	no	no	no	no
rs751964247	no	no	no	no
rs757669963	no	no	no	no
rs568210926	no	no	no	no
rs527882226	no	no	no	no
rs752374197	no	no	no	no
rs547927512	no	no	no	no
rs888947028	no	no	no	no
rs368891823	no	no	no	no
rs796226568	no	no	no	no
rs540094804	no	no	no	no
rs763965596	no	no	no	no
rs943373035	no	no	no	no
rs1039482806	no	no	no	no
rs901925982	no	no	no	no
rs761552374	no	no	no	no
rs749308807	no	no	no	no
rs368081148	no	no	no	no
rs34435414	no	no	no	no
rs556771015	no	no	no	no
rs542534201	no	no	no	no
rs970722823	no	no	no	no
rs1001837137	no	no	no	no
rs560915801	no	no	no	no
rs960435545	no	no	no	no
rs991935544	no	no	no	no
rs919072478	no	no	no	no
rs774455898	no	no	no	no
rs529668460	no	no	no	no
rs748004281	no	no	no	no
rs902325149	no	no	no	no
rs1001134046	no	no	no	no
rs552540403	no	no	no	no
rs866107259	no	no	no	no
rs769403765	no	no	no	no
rs569463885	no	no	no	no
rs1032187524	no	no	no	no
rs959526553	no	no	no	no
rs190167091	no	no	no	no
rs77029826	no	no	no	no
rs117913158	no	no	no	no
rs948783200	no	no	no	no
rs772380965	no	no	no	no
rs907310064	no	no	no	no
rs570428576	no	no	no	no
rs766628555	no	no	no	no
rs568878288	no	no	no	no
rs1018953984	no	no	no	no
rs967452350	no	no	no	no
rs868040376	no	no	no	no
rs554779803	no	no	no	no
rs755144459	no	no	no	no
GSTO1 NEGATIVE
rs34385615	yes	yes	no	yes
rs112134030	yes	yes	no	yes
rs199569624	yes	yes	no	yes
rs640881	yes	no	no	yes
rs112822128	yes	no	no	yes
rs144967188	yes	no	no	yes
rs200355740	yes	no	no	yes
rs200477961	yes	no	no	yes
rs200047433	yes	no	no	yes
rs2902641	yes	no	yes	yes
rs11812790	yes	no	yes	yes
rs111271960	yes	yes	yes	no
rs111734719	yes	yes	yes	no
rs10883986	yes	yes	yes	no
rs186612364	yes	yes	yes	no
rs371870327	no	no	no	no
rs746280411	no	no	no	no
rs750927342	no	no	no	no
rs756432594	no	no	no	no
rs369427373	no	no	no	no
rs747748851	no	no	no	no
rs771600191	no	no	no	no
rs762844268	no	no	no	no
rs777305060	no	no	no	no
rs370070510	no	no	no	no
rs371553480	no	no	no	no
rs776628989	no	no	no	no
rs768097513	no	no	no	no
rs759255232	no	no	no	no
rs952172076	no	no	no	no
rs769576923	no	no	no	no
rs775880006	no	no	no	no
rs763231244	no	no	no	no
rs555565976	no	no	no	no
rs1007721176	no	no	no	no
rs1003562465	no	no	no	no
rs575151434	no	no	no	no
rs537860848	no	no	no	no
rs895128054	no	no	no	no
rs531600046	no	no	no	no
rs994802921	no	no	no	no
rs1027986996	no	no	no	no
rs950628388	no	no	no	no
rs1018765108	no	no	no	no
rs761661507	no	no	no	no
rs777147652	no	no	no	no
rs759999499	no	no	no	no
rs765634377	no	no	no	no
rs775976815	no	no	no	no
rs763217980	no	no	no	no
rs767447336	no	no	no	no
rs767199222	no	no	no	no
rs374076306	no	no	no	no
rs760280836	no	no	no	no
rs753365408	no	no	no	no
rs755014143	no	no	no	no
rs760798833	no	no	no	no
rs555246942	no	no	no	no
rs370863563	no	no	no	no
rs575074894	no	no	no	no
rs538157333	no	no	no	no
rs747186273	no	no	no	no
rs374285581	no	no	no	no
rs771032104	no	no	no	no
rs745928778	no	no	no	no
rs763385783	no	no	no	no
rs768849782	no	no	no	no
rs773027424	no	no	no	no
rs760441978	no	no	no	no
rs1035167562	no	no	no	no
rs766105940	no	no	no	no
rs554419813	no	no	no	no
rs770129504	no	no	no	no
rs1008365365	no	no	no	no
rs559560624	no	no	no	no
rs998531217	no	no	no	no
rs1033125093	no	no	no	no
rs957132273	no	no	no	no
rs748357874	no	no	no	no
rs770299922	no	no	no	no
rs773702554	no	no	no	no
rs978606311	no	no	no	no
rs868287140	no	no	no	no
rs927173104	no	no	no	no
rs576143372	no	no	no	no
rs201835135	no	no	no	no
rs993226954	no	no	no	no
rs541891967	no	no	no	no
rs941502290	no	no	no	no
rs545697153	no	no	no	no
rs1039866150	no	no	no	no
rs527844094	no	no	no	no
rs763566721	no	no	no	no
rs1030400429	no	no	no	no
rs900957093	no	no	no	no
rs957973263	no	no	no	no
rs1011247452	no	no	no	no
rs1023618883	no	no	no	no
rs560599399	no	no	no	no
rs528120688	no	no	no	no
SULT1A1 POSITIVE
rs11863334	yes	yes	yes	yes
rs56069737	yes	yes	yes	no
rs193185260	yes	yes	yes	no
rs35750053	yes	yes	yes	no
rs146985416	yes	yes	yes	yes
rs187474860	yes	yes	yes	yes
rs743590	yes	yes	yes	yes
rs34923751	yes	yes	yes	yes
rs7500452	yes	no	no	yes
rs188089401	yes	yes	no	yes
rs143743011	yes	yes	yes	yes
rs8057055	yes	yes	yes	yes
rs35827316	yes	yes	yes	yes
rs187567077	yes	yes	yes	yes
rs3760091	yes	yes	yes	yes
rs35597330	yes	yes	yes	yes
rs115812810	yes	yes	yes	yes
rs56205284	yes	yes	yes	yes
rs143643294	yes	yes	yes	yes
rs2077412	yes	yes	yes	yes
rs35480621	yes	yes	yes	yes
rs187922972	yes	yes	yes	yes
rs147482362	yes	yes	no	yes
rs115270808	yes	yes	no	yes
rs148173295	yes	yes	yes	yes
rs112411210	yes	yes	yes	yes
rs45455695	yes	yes	yes	yes
rs188141771	yes	yes	yes	yes
rs138165476	yes	yes	yes	yes
rs13331487	yes	yes	yes	yes
rs13331376	yes	yes	yes	yes
rs149454564	yes	yes	yes	yes
rs564753425	no	no	no	no
rs868172976	no	no	no	no
rs527451336	no	no	no	no
rs547469149	no	no	no	no
rs755132619	no	no	no	no
rs968238057	no	no	no	no
rs979591265	no	no	no	no
rs1040788072	no	no	no	no
rs923271046	no	no	no	no
rs761749784	no	no	no	no
rs929278339	no	no	no	no
rs559977137	no	no	no	no
rs570169546	no	no	no	no
rs771505346	no	no	no	no
rs547139651	no	no	no	no
rs928412629	no	no	no	no
rs535824349	no	no	no	no
rs955777042	no	no	no	no
rs558364136	no	no	no	no
rs563462432	no	no	no	no
rs555821292	no	no	no	no
rs540737172	no	no	no	no
rs1031355566	no	no	no	no
rs560344166	no	no	no	no
rs573982452	no	no	no	no
rs542654631	no	no	no	no
rs1047571268	no	no	no	no
rs887634628	no	no	no	no
rs561292323	no	no	no	no
rs901380948	no	no	no	no
rs762615411	no	no	no	no
rs887350398	no	no	no	no
rs1006187401	no	no	no	no
rs1016943033	no	no	no	no
rs969321005	no	no	no	no
rs1002283864	no	no	no	no
rs1035056846	no	no	no	no
rs960554974	no	no	no	no
rs987914862	no	no	no	no
rs913700539	no	no	no	no
rs530028965	no	no	no	no
rs968007194	no	no	no	no
rs979726371	no	no	no	no
rs910224527	no	no	no	no
rs943013784	no	no	no	no
rs1040182610	no	no	no	no
rs896592195	no	no	no	no
rs1010038374	no	no	no	no
rs753526361	no	no	no	no
rs565652051	no	no	no	no
rs554271247	no	no	no	no
rs372296433	no	no	no	no
rs979415113	no	no	no	no
rs758267384	no	no	no	no
rs758367131	no	no	no	no
rs779902216	no	no	no	no
rs751373192	no	no	no	no
rs567678316	no	no	no	no
rs777894404	no	no	no	no
rs536585393	no	no	no	no
rs779080813	no	no	no	no
rs983566196	no	no	no	no
rs772718262	no	no	no	no
rs908749232	no	no	no	no
rs761217042	no	no	no	no
rs776125474	no	no	no	no
rs941517925	no	no	no	no
rs779960345	no	no	no	no
rs761190544	no	no	no	no
rs1038642201	no	no	no	no
rs576254399	no	no	no	no
rs905433414	no	no	no	no
rs545179311	no	no	no	no
rs559081816	no	no	no	no
rs779268631	no	no	no	no
rs574526102	no	no	no	no
rs774948933	no	no	no	no
rs563068906	no	no	no	no
rs768050638	no	no	no	no
rs537294714	no	no	no	no
rs868385502	no	no	no	no
rs886689491	no	no	no	no
rs767833477	no	no	no	no
rs559718598	no	no	no	no
rs760812544	no	no	no	no
rs372365874	no	no	no	no
rs764058295	no	no	no	no
rs753864163	no	no	no	no
rs963655384	no	no	no	no
rs879299828	no	no	no	no
rs563797708	no	no	no	no
rs757790554	no	no	no	no
rs779327637	no	no	no	no
rs750800813	no	no	no	no
rs565930677	no	no	no	no
rs779823375	no	no	no	no
rs746615452	no	no	no	no
rs768264627	no	no	no	no
rs975141962	no	no	no	no
rs866230441	no	no	no	no
rs561189881	no	no	no	no
rs770597107	no	no	no	no
rs775829949	no	no	no	no
rs1009658042	no	no	no	no
rs903718446	no	no	no	no
rs1001094593	no	no	no	no
rs1017556918	no	no	no	no
rs561167177	no	no	no	no
rs530114517	no	no	no	no
rs1030004082	no	no	no	no
rs950431650	no	no	no	no
rs983255165	no	no	no	no
rs543768887	no	no	no	no
rs908940319	no	no	no	no
rs941560048	no	no	no	no
rs974229273	no	no	no	no
rs760828054	no	no	no	no
rs764336236	no	no	no	no
rs532472405	no	no	no	no
rs933528691	no	no	no	no
rs267604494	no	no	no	no
rs765792284	no	no	no	no
rs545728423	no	no	no	no
rs758762275	no	no	no	no
rs750925389	no	no	no	no
rs776689930	no	no	no	no
rs758841703	no	no	no	no
rs565225953	no	no	no	no
rs35497674	no	no	no	no
rs541203565	no	no	no	no
rs747715265	no	no	no	no
rs769420546	no	no	no	no
rs376297074	no	no	no	no
rs561116834	no	no	no	no
rs869081393	no	no	no	no
rs538720119	no	no	no	no
rs940932328	no	no	no	no
rs34701515	no	no	no	no
rs899177865	no	no	no	no
rs565966022	no	no	no	no
rs1055889766	no	no	no	no
HMOX1 POSITIVE
rs112854173	yes	yes	yes	yes
rs190774396	yes	yes	yes	yes
rs9282700	yes	yes	yes	yes
rs148894578	yes	no	yes	yes
rs184150651	yes	no	yes	yes
rs188688727	yes	no	yes	yes
rs143595470	yes	no	yes	yes
rs73885959	yes	no	yes	no
rs139078459	yes	yes	no	no
rs62231765	yes	yes	no	no
rs192066512	yes	yes	no	no
rs12157916	yes	yes	no	no
rs56375085	yes	yes	no	no
rs184463269	yes	yes	no	no
rs187201902	yes	yes	yes	no
rs5755722	yes	yes	yes	no
rs116135831	yes	yes	yes	no
rs193271244	yes	no	yes	yes
rs185657566	yes	no	yes	yes
rs73885910	yes	no	yes	yes
rs138027555	yes	yes	yes	yes
rs9622191	yes	yes	yes	yes
rs5999819	yes	yes	yes	no
rs9619540	yes	yes	yes	no
rs191666882	yes	yes	yes	no
rs182240434	yes	yes	yes	no
rs537256745	no	no	no	no
rs550864188	no	no	no	no
rs570642320	no	no	no	no
rs552063037	no	no	no	no
rs528342094	no	no	no	no
rs542594073	no	no	no	no
rs540474619	no	no	no	no
rs554093337	no	no	no	no
rs542965865	no	no	no	no
rs533824862	no	no	no	no
rs555262101	no	no	no	no
rs562473009	no	no	no	no
rs531220089	no	no	no	no
rs545044185	no	no	no	no
rs530109882	no	no	no	no
rs558560157	no	no	no	no
rs540143774	no	no	no	no
rs560057828	no	no	no	no
rs531563246	no	no	no	no
rs564902705	no	no	no	no
rs375938185	no	no	no	no
rs561424408	no	no	no	no
rs369550985	no	no	no	no
rs567260948	no	no	no	no
rs534398477	no	no	no	no
rs552926745	no	no	no	no
rs550113510	no	no	no	no
rs554595314	no	no	no	no
rs543148126	no	no	no	no
rs573175266	no	no	no	no
rs546550756	no	no	no	no
rs566737961	no	no	no	no
rs535496555	no	no	no	no
rs372738718	no	no	no	no
rs565683164	no	no	no	no
rs554624133	no	no	no	no
rs545189009	no	no	no	no
HMOX1 NEGATIVE
rs142753294	yes	no	no	yes
rs9607265	yes	no	no	yes
rs34874675	yes	yes	no	yes
rs4645726	yes	yes	yes	no
rs4645727	yes	yes	yes	no
rs185792623	yes	yes	yes	yes
rs111476686	yes	yes	yes	yes
rs188224054	yes	yes	yes	yes
rs114547806	yes	yes	yes	yes
rs113493230	yes	yes	yes	yes
rs140196203	yes	no	yes	no
rs370264729	no	no	no	no
rs558831291	no	no	no	no
rs562967919	no	no	no	no
rs545567667	no	no	no	no
rs559430297	no	no	no	no
rs527879044	no	no	no	no
rs367692177	no	no	no	no
rs576744483	no	no	no	no
rs545832717	no	no	no	no
rs559175607	no	no	no	no
rs528196839	no	no	no	no
rs568585911	no	no	no	no
rs71322962	no	no	no	no
rs550196489	no	no	no	no
rs562696249	no	no	no	no
rs377050460	no	no	no	no
rs73885963	no	no	no	no
rs551574743	no	no	no	no
rs571429168	no	no	no	no
rs149470109	no	no	no	no
rs375056393	no	no	no	no
rs562186355	no	no	no	no
rs544084489	no	no	no	no
rs117355291	no	no	no	no
rs564608266	no	no	no	no
rs570704257	no	no	no	no
rs111545532	no	no	no	no
rs539006775	no	no	no	no
rs189216707	no	no	no	no
rs143981838	no	no	no	no
rs148609399	no	no	no	no
rs142066254	no	no	no	no
rs548918004	no	no	no	no
rs542626393	no	no	no	no
rs200106987	no	no	no	no
rs560628637	no	no	no	no
rs529418558	no	no	no	no
rs531603336	no	no	no	no
rs551638386	no	no	no	no
rs527275590	no	no	no	no
rs547117053	no	no	no	no
rs567313643	no	no	no	no
rs567349187	no	no	no	no
rs536388825	no	no	no	no
rs7511309	no	no	no	no
rs367845037	no	no	no	no
rs148158677	no	no	no	no
rs565741291	no	no	no	no
CYP2B6 POSITIVE
rs73563332	yes	yes	no	no
rs73563334	yes	yes	no	no
rs200762171	yes	yes	no	no
rs116000845	yes	yes	no	no
rs144165580	yes	yes	no	no
rs12460311	yes	yes	no	no
rs12460312	yes	yes	no	no
rs35457902	yes	no	yes	no
rs139808279	yes	no	yes	no
rs76594250	yes	no	yes	no
rs186413120	yes	yes	no	no
rs115519553	yes	yes	no	no
rs189195985	yes	yes	no	no
rs181611678	yes	yes	no	no
rs143532495	yes	yes	no	no
rs35493481	yes	yes	no	no
rs112199221	yes	yes	no	no
rs146484539	yes	yes	no	no
rs112696940	yes	yes	no	no
rs187606304	yes	no	yes	no
rs80194344	yes	no	yes	no
rs139165938	yes	no	yes	no
rs10422729	yes	yes	no	no
rs78100654	yes	yes	no	no
rs189196070	yes	yes	no	no
rs143855806	yes	yes	no	no
rs76641515	yes	yes	no	no
rs371975351	no	no	no	no
rs560902056	no	no	no	no
rs547532477	no	no	no	no
rs574293377	no	no	no	no
rs563286874	no	no	no	no
rs575163390	no	no	no	no
rs545512223	no	no	no	no
rs547254613	no	no	no	no
rs559933538	no	no	no	no
rs531203043	no	no	no	no
rs549804083	no	no	no	no
rs371150645	no	no	no	no
rs185863164	no	no	no	no
rs545567409	no	no	no	no
rs142542486	no	no	no	no
rs146466304	no	no	no	no
rs560088608	no	no	no	no
rs544855178	no	no	no	no
rs531692950	no	no	no	no
rs576097265	no	no	no	no
rs537089864	no	no	no	no
rs558347347	no	no	no	no
rs576904748	no	no	no	no
rs540784778	no	no	no	no
rs539214268	no	no	no	no
rs143541910	no	no	no	no
rs529351833	no	no	no	no
rs1709087	no	no	no	no
rs532643686	no	no	no	no
rs189238073	no	no	no	no
rs566403379	no	no	no	no
rs572187926	no	no	no	no
rs536966784	no	no	no	no
rs576514143	no	no	no	no
rs543850824	no	no	no	no
rs541088037	no	no	no	no
rs540897182	no	no	no	no
rs559146216	no	no	no	no
rs186661777	no	no	no	no
rs55721612	no	no	no	no
rs574699015	no	no	no	no
rs542080034	no	no	no	no
rs190122385	no	no	no	no
rs34435498	no	no	no	no
rs571909973	no	no	no	no
rs556550893	no	no	no	no
CYP2A6 POSITIVE
rs71264461	yes	yes	no	no
rs71264462	yes	yes	no	no
rs74747936	yes	yes	no	no
rs71264463	yes	yes	no	no
rs188996573	yes	yes	yes	yes
rs118163583	yes	yes	yes	yes
rs12327642	yes	yes	yes	no
rs114554170	yes	yes	yes	no
rs144683093	yes	yes	yes	yes
rs200046453	yes	yes	yes	yes
rs186225710	yes	yes	yes	no
rs116399568	yes	yes	yes	no
rs117821847	yes	yes	yes	yes
rs187433984	yes	yes	yes	yes
rs192827978	yes	yes	yes	yes
rs73551496	yes	yes	yes	yes
rs191677607	yes	yes	yes	no
rs4079369	yes	yes	yes	no
rs549987669	no	no	no	no
rs567294695	no	no	no	no
rs547390872	no	no	no	no
rs375366689	no	no	no	no
rs536482901	no	no	no	no
rs555223964	no	no	no	no
rs576689845	no	no	no	no
rs567210021	no	no	no	no
rs370693463	no	no	no	no
rs371273557	no	no	no	no
rs551420860	no	no	no	no
rs546517700	no	no	no	no
rs369233243	no	no	no	no
rs566408534	no	no	no	no
rs527529454	no	no	no	no
rs534802196	no	no	no	no
rs571911004	no	no	no	no
rs538922434	no	no	no	no
rs373233441	no	no	no	no
rs545487321	no	no	no	no
rs543452026	no	no	no	no
rs565280515	no	no	no	no
rs532667656	no	no	no	no
rs559535118	no	no	no	no
rs530215385	no	no	no	no
rs566579768	no	no	no	no
rs553581029	no	no	no	no
rs572642295	no	no	no	no
rs377172256	no	no	no	no
rs572110543	no	no	no	no
rs561775706	no	no	no	no
rs372132635	no	no	no	no
rs376697000	no	no	no	no
rs546098110	no	no	no	no
CYP2A6 NEGATIVE
rs145452701	yes	yes	yes	no
rs199740176	yes	yes	yes	no
rs111693230	yes	yes	yes	no
rs192477377	yes	yes	yes	yes
rs67454142	yes	no	yes	yes
rs375539822	no	no	no	no
rs369873481	no	no	no	no
rs532851520	no	no	no	no
rs547743369	no	no	no	no
rs560595200	no	no	no	no
rs565946819	no	no	no	no
rs577046437	no	no	no	no
rs533636587	no	no	no	no
rs551699225	no	no	no	no
rs183048052	no	no	no	no
rs567027373	no	no	no	no
rs8100418	no	no	no	no
rs551014667	no	no	no	no
rs17656995	no	no	no	no
rs533927677	no	no	no	no
rs548002285	no	no	no	no
rs72480748	no	no	no	no
rs575012758	no	no	no	no
rs547717630	no	no	no	no
rs566008105	no	no	no	no
rs530275276	no	no	no	no
rs548363852	no	no	no	no
rs2545757	no	no	no	no
rs386809278	no	no	no	no
rs2545758	no	no	no	no
rs201947148	no	no	no	no
rs528682221	no	no	no	no
rs578245310	no	no	no	no
rs545630456	no	no	no	no
rs554064759	no	no	no	no
CYP1A2 POSITIVE
rs114593720	yes	yes	no	no
rs115962873	yes	yes	no	no
rs148386431	yes	yes	no	no
rs117037183	yes	yes	yes	yes
rs180968918	yes	yes	yes	yes
rs185263090	yes	no	yes	yes
rs72625792	yes	no	yes	yes
rs567061145	no	no	no	no
rs534365980	no	no	no	no
rs570562852	no	no	no	no
rs374199786	no	no	no	no
rs533457295	no	no	no	no
rs538577398	no	no	no	no
rs11462134	no	no	no	no
rs548284247	no	no	no	no
rs565029132	no	no	no	no
rs545399143	no	no	no	no
rs534963379	no	no	no	no
CYP1A2 NEGATIVE
rs114998503	yes	no	no	yes
rs149196087	yes	yes	yes	no
rs144519293	yes	no	yes	yes
rs8031941	yes	no	yes	yes
rs35037664	yes	yes	yes	no
rs148842579	yes	yes	yes	yes
rs144256629	yes	yes	yes	yes
rs35869831	yes	yes	yes	yes
rs34552461	yes	yes	yes	yes
rs551757357	no	no	no	no
rs566910108	no	no	no	no
rs535216496	no	no	no	no
rs550702195	no	no	no	no
rs373878535	no	no	no	no
rs373520078	no	no	no	no
rs564776459	no	no	no	no
rs577457964	no	no	no	no
rs541755980	no	no	no	no
rs577963473	no	no	no	no
rs546056850	no	no	no	no
rs539519910	no	no	no	no
rs551830009	no	no	no	no
rs566886934	no	no	no	no
rs553665467	no	no	no	no
rs534188021	no	no	no	no
rs557223056	no	no	no	no
rs555523635	no	no	no	no
rs374495699	no	no	no	no
rs535170900	no	no	no	no
rs552214118	no	no	no	no
rs570612352	no	no	no	no
rs528319556	no	no	no	no
rs555490851	no	no	no	no
rs562995564	no	no	no	no
rs533729233	no	no	no	no
rs370357485	no	no	no	no
rs565049193	no	no	no	no
rs560584719	no	no	no	no
rs374925952	no	no	no	no
rs531671068	no	no	no	no
rs549978911	no	no	no	no
CYP1A1 POSITIVE
rs138321862	yes	no	yes	no
rs75328511	yes	no	yes	no
rs138941091	yes	no	yes	no
rs74473425	yes	no	yes	no
rs114075405	yes	no	yes	no
rs141342903	yes	no	yes	no
rs17861111	yes	no	yes	no
rs149991322	yes	no	yes	no
rs72728899	yes	no	yes	no
rs35563572	yes	no	yes	yes
rs186582261	yes	no	yes	yes
rs111225867	yes	no	yes	yes
rs4646419	yes	no	yes	yes
rs34513002	yes	no	yes	yes
rs140566571	yes	no	yes	yes
rs540563516	no	no	no	no
rs561719836	no	no	no	no
rs529111721	no	no	no	no
rs544939033	no	no	no	no
rs550520747	no	no	no	no
rs562532938	no	no	no	no
rs554659818	no	no	no	no
rs549908238	no	no	no	no
rs558503222	no	no	no	no
rs548537892	no	no	no	no
rs553296941	no	no	no	no
rs574643960	no	no	no	no
rs530773894	no	no	no	no
rs571425729	no	no	no	no
rs529174983	no	no	no	no
rs532416597	no	no	no	no
rs562530439	no	no	no	no
rs533187180	no	no	no	no
rs573813679	no	no	no	no
rs566542845	no	no	no	no
rs374502023	no	no	no	no
rs548953871	no	no	no	no
rs569279918	no	no	no	no
rs547089510	no	no	no	no
rs568586329	no	no	no	no
rs535977415	no	no	no	no
rs552875379	no	no	no	no
rs552245513	no	no	no	no
rs528429354	no	no	no	no
rs552891891	no	no	no	no
rs534233300	no	no	no	no
rs572505149	no	no	no	no
CYP1A1 NEGATIVE
rs150323709	yes	no	no	yes
rs79195931	yes	no	no	yes
rs62005809	yes	no	no	yes
rs7166524	yes	no	no	yes
rs184155540	yes	yes	yes	yes
rs207475598	yes	no	no	yes
rs114991753	yes	yes	yes	no
rs111270185	yes	yes	yes	no
rs556749306	no	no	no	no
rs557781415	no	no	no	no
rs369845889	no	no	no	no
rs371852146	no	no	no	no
rs557525224	no	no	no	no
rs577904123	no	no	no	no
rs370524680	no	no	no	no
rs545324800	no	no	no	no
rs546757082	no	no	no	no
rs547658959	no	no	no	no
rs566260971	no	no	no	no
rs536988789	no	no	no	no
rs548473800	no	no	no	no
rs570278786	no	no	no	no
rs562874474	no	no	no	no
rs570694805	no	no	no	no
SULT1A2 POSITIVE
rs146985416	yes	yes	yes	yes
rs187474860	yes	yes	yes	yes
rs743590	yes	yes	yes	yes
rs34923751	yes	yes	yes	yes
rs11863334	yes	yes	yes	yes
rs56069737	yes	yes	yes	no
rs193185260	yes	yes	yes	no
rs35750053	yes	yes	yes	no
rs139127374	yes	yes	yes	no
rs35175818	yes	no	yes	no
rs45470995	yes	yes	yes	no
rs201368926	yes	yes	yes	no
rs4149399	yes	yes	yes	no
rs9921771	yes	yes	yes	no
rs150051246	yes	yes	no	no
rs181244095	yes	yes	no	no
rs185598534	yes	yes	no	no
rs189892244	yes	yes	no	no
rs182181927	yes	yes	no	no
rs146124315	yes	yes	no	no
rs143743011	yes	yes	yes	yes
rs8057055	yes	yes	yes	yes
rs35827316	yes	yes	yes	yes
rs187567077	yes	yes	yes	yes
rs3760091	yes	yes	yes	yes
rs35597330	yes	yes	yes	yes
rs115812810	yes	yes	yes	yes
rs56205284	yes	yes	yes	yes
rs143643294	yes	yes	yes	yes
rs2077412	yes	yes	yes	yes
rs35480621	yes	yes	yes	yes
rs187922972	yes	yes	yes	yes
rs148173295	yes	yes	yes	yes
rs112411210	yes	yes	yes	yes
rs45455695	yes	yes	yes	yes
rs188141771	yes	yes	yes	yes
rs138165476	yes	yes	yes	yes
rs13331487	yes	yes	yes	yes
rs13331376	yes	yes	yes	yes
rs149454564	yes	yes	yes	yes
rs112703140	yes	yes	yes	yes
rs143892983	yes	yes	yes	yes
rs112423186	yes	yes	yes	yes
rs111538775	yes	yes	yes	yes
rs35286393	yes	yes	yes	yes
rs189366562	yes	yes	yes	yes
rs55974921	yes	yes	yes	yes
rs181975644	yes	yes	yes	yes
rs386584029	no	no	no	no
rs370333392	no	no	no	no
rs368891015	no	no	no	no
rs386615083	no	no	no	no
rs372365874	no	no	no	no
rs267604494	no	no	no	no
rs35497674	no	no	no	no
rs376297074	no	no	no	no
rs34701515	no	no	no	no
rs373960009	no	no	no	no
SOD3 POSITIVE
rs13306704	yes	yes	no	no
rs138071296	yes	yes	no	no
rs113200718	yes	yes	no	no
rs374332930	no	no	no	no
rs368227528	no	no	no	no
rs115556242	no	no	no	no
rs114064971	no	no	no	no
rs185251698	no	no	no	no
rs189868762	no	no	no	no
rs367639813	no	no	no	no
rs6448301	no	no	no	no
rs80069677	no	no	no	no
rs373832042	no	no	no	no
rs185506714	no	no	no	no
rs141729139	no	no	no	no
rs16875976	no	no	no	no
rs183338606	no	no	no	no
rs148855722	no	no	no	no
MPO POSITIVE
rs143405620	yes	yes	yes	yes
rs113090745	yes	yes	yes	yes
rs36049426	yes	yes	yes	yes
rs2526365	yes	no	yes	yes
rs35112109	yes	no	yes	yes
rs201665513	yes	no	yes	yes
rs35400724	yes	no	yes	yes
rs141031451	yes	no	yes	yes
rs138764204	yes	no	yes	yes
rs142082076	yes	no	yes	yes
rs119469012	yes	no	yes	yes
rs111871594	yes	no	yes	yes
rs144465529	yes	no	yes	yes
rs148400336	yes	no	yes	yes
rs192629038	yes	no	yes	yes
rs184416945	yes	no	yes	yes
rs142726443	yes	no	yes	yes
rs55915315	yes	no	yes	yes
rs144202855	yes	no	yes	yes
rs372497206	no	no	no	no
rs371725489	no	no	no	no
rs71365868	no	no	no	no
rs34195329	no	no	no	no
rs367990796	no	no	no	no
rs397747923	no	no	no	no
rs373958427	no	no	no	no
rs377590428	no	no	no	no
rs370447186	no	no	no	no
GPX3 POSITIVE
rs139824666	yes	no	yes	no
rs8177420	yes	yes	yes	no
rs8177411	yes	yes	no	no
rs8177412	yes	yes	no	no
rs75477166	yes	yes	yes	no
rs78214681	yes	yes	yes	no
rs187146381	yes	yes	yes	no
rs3792797	yes	yes	yes	no
rs78571233	yes	yes	yes	no
rs8177418	yes	yes	yes	no
rs138164905	yes	yes	no	no
rs143732502	yes	yes	no	no
rs200244992	yes	yes	no	no
rs143208951	yes	yes	no	no
rs182646738	yes	yes	yes	no
rs200877325	yes	yes	yes	no
rs3792796	yes	yes	yes	no
rs8177422	yes	yes	yes	no
rs8177423	yes	yes	yes	no
rs4958434	yes	yes	yes	no
rs371110916	no	no	no	no
rs112030181	no	no	no	no
rs376121591	no	no	no	no
rs11747926	no	no	no	no
rs140034245	no	no	no	no
rs8177419	no	no	no	no
rs372190744	no	no	no	no
rs386693586	no	no	no	no
rs375343575	no	no	no	no
rs369725837	no	no	no	no
rs376158729	no	no	no	no
rs371297712	no	no	no	no
GPX3 NEGATIVE
rs2303028	yes	no	yes	no
rs76506773	yes	no	yes	no
rs200286991	yes	no	yes	no
rs112318403	yes	no	yes	no
rs199942887	yes	yes	yes	no
rs144891119	yes	yes	yes	no
rs138779149	yes	yes	yes	no
rs112220627	yes	yes	yes	no
rs34165708	yes	yes	yes	no
rs36022741	yes	yes	yes	no
rs35618713	yes	yes	yes	no
rs1862364	yes	yes	yes	no
rs34063173	yes	yes	yes	no
rs28685170	yes	yes	yes	no
rs186458377	yes	no	yes	no
rs10045859	yes	no	yes	no
rs149381812	yes	no	yes	no
rs61503705	yes	no	yes	no
rs2303029	yes	no	yes	no
rs12110030	yes	yes	yes	no
rs188792142	yes	yes	yes	no
rs13356414	yes	no	yes	no
rs71586195	yes	no	yes	no
rs10038339	yes	no	yes	no
rs189405277	yes	no	yes	no
rs77472742	yes	no	yes	no
rs76462670	yes	no	yes	no
rs34552731	yes	no	yes	no
rs375198250	no	no	no	no
rs368961879	no	no	no	no
rs386693591	no	no	no	no
rs376836554	no	no	no	no
rs371153167	no	no	no	no
rs111873232	no	no	no	no
rs112870160	no	no	no	no
rs373658825	no	no	no	no
rs202059733	no	no	no	no
rs191788105	no	no	no	no
rs200844635	no	no	no	no
rs34321737	no	no	no	no
rs368000625	no	no	no	no
rs369058743	no	no	no	no
rs371963665	no	no	no	no
rs188687935	no	no	no	no
rs114826152	no	no	no	no
rs181226718	no	no	no	no
rs11359115	no	no	no	no
rs397884809	no	no	no	no
GPX5 POSITIVE
rs149005142	yes	yes	no	no
rs187417136	yes	no	yes	no
rs113117273	yes	no	yes	no
rs35958814	no	no	no	no
rs369196450	no	no	no	no
rs368941272	no	no	no	no
GPX5 NEGATIVE
rs114393943	yes	no	yes	no
rs373835057	no	no	no	no
[B] DNA Repair genes
DDB2 POSITIVE
rs190730053	yes	yes	yes	yes
rs182933312	yes	yes	yes	yes
rs201970430	yes	yes	yes	no
rs188310528	yes	yes	yes	no
rs201005829	yes	yes	yes	no
rs183510529	yes	no	yes	yes
rs113593509	yes	no	yes	yes
rs113457504	yes	no	yes	yes
rs74874192	yes	yes	yes	yes
rs113808506	yes	no	yes	yes
rs145308261	yes	yes	yes	no
rs147631947	yes	yes	yes	no
rs190444068	yes	no	yes	yes
rs4647709	yes	no	yes	yes
rs182264349	yes	no	yes	yes
rs535810231	no	no	no	no
rs549658663	no	no	no	no
rs535039250	no	no	no	no
rs558248120	no	no	no	no
rs538517887	no	no	no	no
rs558853690	no	no	no	no
rs376319014	no	no	no	no
rs370394048	no	no	no	no
rs374002463	no	no	no	no
rs560636654	no	no	no	no
rs574163921	no	no	no	no
rs539964746	no	no	no	no
rs576750767	no	no	no	no
rs545812394	no	no	no	no
rs562440934	no	no	no	no
rs531475933	no	no	no	no
rs34040936	no	no	no	no
rs561917917	no	no	no	no
rs372304767	no	no	no	no
rs374808855	no	no	no	no
rs552401556	no	no	no	no
rs546571789	no	no	no	no
rs566446044	no	no	no	no
rs376807393	no	no	no	no
rs546403872	no	no	no	no
rs560831081	no	no	no	no
rs547761303	no	no	no	no
rs570804909	no	no	no	no
rs539526230	no	no	no	no
rs367563690	no	no	no	no
rs375224833	no	no	no	no
rs562540812	no	no	no	no
rs576207321	no	no	no	no
DDB2 NEGATIVE
rs11602252	yes	yes	yes	no
rs11602254	yes	yes	yes	no
rs55951517	yes	yes	yes	no
rs144436843	yes	yes	yes	no
rs181179177	yes	yes	yes	no
rs190707608	yes	yes	yes	no
rs182906985	yes	yes	yes	no
rs77775922	yes	yes	yes	no
rs118167998	yes	yes	yes	no
rs200598460	yes	yes	yes	no
rs3209722	yes	yes	yes	no
s535907786	no	no	no	no
rs540436436	no	no	no	no
rs553549943	no	no	no	no
rs573382051	no	no	no	no
rs539226363	no	no	no	no
rs540307866	no	no	no	no
rs374560217	no	no	no	no
rs560018685	no	no	no	no
ERCC5 POSITIVE
rs146728219	yes	no	yes	yes
rs79257371	yes	no	yes	yes
rs200042275	yes	no	yes	yes
rs2146990	yes	no	yes	yes
rs202133103	yes	yes	yes	no
rs12585462	yes	yes	yes	no
rs143987415	yes	yes	yes	no
rs116554712	yes	no	yes	yes
rs76143883	yes	no	yes	yes
rs143326763	yes	no	yes	yes
rs187521808	yes	no	no	yes
rs192802873	yes	no	no	yes
rs184728624	yes	no	no	yes
rs61966024	yes	no	no	yes
rs192221584	yes	yes	yes	yes
rs184708296	yes	yes	yes	yes
rs140865221	yes	yes	yes	yes
rs187250827	yes	no	yes	no
rs4150276	yes	no	yes	yes
rs188285505	yes	no	yes	yes
rs181109769	yes	no	yes	yes
rs547943612	no	no	no	no
rs565854262	no	no	no	no
rs560496721	no	no	no	no
rs548466946	no	no	no	no
rs398099141	no	no	no	no
rs545164689	no	no	no	no
rs560297895	no	no	no	no
rs563975028	no	no	no	no
rs374078280	no	no	no	no
rs527908843	no	no	no	no
rs531565193	no	no	no	no
rs533599483	no	no	no	no
rs566825991	no	no	no	no
rs527692123	no	no	no	no
rs373910575	no	no	no	no
rs370144172	no	no	no	no
rs548171124	no	no	no	no
rs537093758	no	no	no	no
rs558693731	no	no	no	no
rs561686751	no	no	no	no
rs546728947	no	no	no	no
rs529109890	no	no	no	no
rs550862188	no	no	no	no
rs568771629	no	no	no	no
rs568743223	no	no	no	no
rs556218674	no	no	no	no
rs34922648	no	no	no	no
rs9586011	no	no	no	no
rs538747231	no	no	no	no
rs574919202	no	no	no	no
rs573430441	no	no	no	no
rs543773348	no	no	no	no
rs190100093	no	no	no	no
rs139521649	no	no	no	no
rs553586828	no	no	no	no
rs575044941	no	no	no	no
rs9518868	no	no	no	no
ERCC5 NEGATIVE
rs183474409	yes	no	yes	yes
rs186662851	yes	no	yes	yes
rs191565221	yes	no	yes	yes
rs139179962	yes	no	yes	yes
rs184806294	yes	no	yes	yes
rs144153566	yes	no	yes	yes
rs146478877	yes	no	yes	yes
rs188174885	yes	no	yes	yes
rs200239728	yes	no	yes	yes
rs374602043	no	no	no	no
rs543062151	no	no	no	no
CCNH POSITIVE
rs115110967	yes	yes	yes	yes
rs113424217	yes	yes	yes	yes
rs3093807	yes	yes	yes	yes
rs549359631	no	no	no	no
rs377069738	no	no	no	no
rs550016849	no	no	no	no
rs541739184	no	no	no	no
rs571331259	no	no	no	no
CCNH NEGATIVE
rs111873438	yes	no	no	yes
rs113239013	yes	no	no	yes
rs142479868	yes	no	no	yes
rs146957502	yes	yes	yes	no
rs569739823	no	no	no	no
MLH1 POSITIVE
rs201662435	yes	yes	yes	yes
rs201770616	yes	yes	yes	yes
rs370683042	no	no	no	no
rs570756896	no	no	no	no
rs34960592	no	no	no	no
rs114895522	no	no	no	no
rs190028405	no	no	no	no
rs546560991	no	no	no	no
rs536854689	no	no	no	no
MLH1 NEGATIVE
rs146395015	yes	no	no	yes
rs78203977	yes	no	no	yes
rs145070498	yes	no	yes	no
rs13421	yes	no	yes	no
rs9882004	yes	no	yes	no
rs141775918	yes	yes	no	yes
rs191183729	yes	yes	no	yes
rs116596718	yes	yes	no	yes
rs141027133	yes	no	no	yes
rs55933925	yes	no	no	yes
rs575367241	no	no	no	no
rs560613869	no	no	no	no
rs548937891	no	no	no	no
rs144138928	no	no	no	no
rs546466142	no	no	no	no
rs535984112	no	no	no	no
rs554499567	no	no	no	no
rs566351962	no	no	no	no
rs533823649	no	no	no	no
rs375274526	no	no	no	no
rs375922357	no	no	no	no
rs530350066	no	no	no	no
rs563786119	no	no	no	no
rs544986753	no	no	no	no
rs148777359	no	no	no	no
rs142390262	no	no	no	no
rs544139132	no	no	no	no
rs145382508	no	no	no	no
rs377762545	no	no	no	no
rs569090633	no	no	no	no
OGG1 POSITIVE
rs138037313	yes	yes	yes	yes
rs200865964	yes	yes	yes	yes
rs201580660	yes	yes	yes	yes
rs17050550	yes	yes	yes	yes
rs149243735	yes	yes	yes	yes
rs138111256	yes	yes	yes	yes
rs1801127	yes	yes	yes	yes
rs139632793	yes	yes	yes	yes
rs114844529	yes	yes	yes	yes
rs115217024	yes	yes	yes	yes
rs11708462	yes	yes	yes	yes
rs142220074	yes	yes	yes	yes
rs180765357	yes	yes	yes	yes
rs143766859	yes	yes	yes	yes
rs58940229	yes	yes	yes	yes
rs60372192	yes	yes	yes	yes
rs113484243	yes	yes	yes	no
rs111517399	yes	yes	yes	no
rs191209813	yes	yes	yes	no
rs182186737	yes	yes	yes	no
rs13077310	yes	no	yes	no
rs13061295	yes	no	yes	no
rs183957	yes	no	yes	no
rs1718560	yes	no	yes	no
rs147787215	yes	yes	yes	yes
rs56411692	yes	yes	yes	yes
rs142483298	yes	yes	yes	yes
rs147083396	yes	yes	yes	yes
rs201668327	yes	yes	yes	yes
rs62245639	yes	no	yes	no
rs73113556	yes	no	yes	no
rs191888317	yes	no	yes	no
rs371621260	no	no	no	no
rs373011017	no	no	no	no
rs377605863	no	no	no	no
rs373049640	no	no	no	no
rs377184110	no	no	no	no
rs573898042	no	no	no	no
rs535267965	no	no	no	no
rs377320161	no	no	no	no
[truncated: 1,074 more rows]

## Sheet: S4
Table S4 Regulatory annotations of DHS-SNVs from RegulomeDB. Regulatory annotations are about the disruptive effect of the variant in transcription factor binding.
COORDINATES (0-BASED)	dbSNP ID	REGULOME DB SCORE	FUNCTIONAL SIGNIFICANCE OF THE SCORE	GENES-DHS
(a) Xenobiotic Metabolism Gene-rSNVs
chr5:368910	rs193010046	2a	LIKELY TO AFFECT BINDING	AHRR POSITIVE
chr5:368950	rs138847873	2a	LIKELY TO AFFECT BINDING	AHRR POSITIVE
chr5:368622	rs115696125	2b	LIKELY TO AFFECT BINDING	AHRR POSITIVE
chr5:381080	rs143129367	2b	LIKELY TO AFFECT BINDING	AHRR POSITIVE
chr5:399862	rs115106711	2b	LIKELY TO AFFECT BINDING	AHRR POSITIVE
chr5:399913	rs140644617	2b	LIKELY TO AFFECT BINDING	AHRR POSITIVE
chr5:400970	rs144586399	2b	LIKELY TO AFFECT BINDING	AHRR POSITIVE
chr5:368537	rs185328001	4	MINIMAL BINDING EVIDENCE	AHRR POSITIVE
chr5:381023	rs183140473	4	MINIMAL BINDING EVIDENCE	AHRR POSITIVE
chr5:395667	rs183027012	4	MINIMAL BINDING EVIDENCE	AHRR POSITIVE
chr5:399925	rs145725606	4	MINIMAL BINDING EVIDENCE	AHRR POSITIVE
chr5:401047	rs186179469	4	MINIMAL BINDING EVIDENCE	AHRR POSITIVE
chr5:418455	rs147761597	5	MINIMAL BINDING EVIDENCE	AHRR POSITIVE
chr5:418493	rs72711367	5	MINIMAL BINDING EVIDENCE	AHRR POSITIVE
chr5:418494	rs183116768	5	MINIMAL BINDING EVIDENCE	AHRR POSITIVE
chr5:418524	rs61630451	5	MINIMAL BINDING EVIDENCE	AHRR POSITIVE
chr5:418528	rs142644074	5	MINIMAL BINDING EVIDENCE	AHRR POSITIVE
chr5:418529	rs186652521	5	MINIMAL BINDING EVIDENCE	AHRR POSITIVE
chr5:501777	rs76469495	3a	LESS LIKELY TO AFFECT BINDING	AHRR NEGATIVE
chr5:501778	rs142231305	3a	LESS LIKELY TO AFFECT BINDING	AHRR NEGATIVE
chr5:501892	rs112798186	4	MINIMAL BINDING EVIDENCE	AHRR NEGATIVE
chr5:268040	rs11747771	5	MINIMAL BINDING EVIDENCE	AHRR NEGATIVE
chr5:456514	rs113022105	5	MINIMAL BINDING EVIDENCE	AHRR NEGATIVE
chr7:17411997	rs10265174	2a	LIKELY TO AFFECT BINDING	AHR POSITIVE
chr7:17338080	rs11330131	2b	LIKELY TO AFFECT BINDING	AHR POSITIVE
chr7:17338081	rs41446044	2b	LIKELY TO AFFECT BINDING	AHR POSITIVE
chr7:17365149	rs6944142	2b	LIKELY TO AFFECT BINDING	AHR POSITIVE
chr7:17409847	rs143388382	2b	LIKELY TO AFFECT BINDING	AHR POSITIVE
chr7:17412064	rs151100316	2b	LIKELY TO AFFECT BINDING	AHR POSITIVE
chr7:17445580	rs10229472	2b	LIKELY TO AFFECT BINDING	AHR POSITIVE
chr7:17445599	rs140947600	2b	LIKELY TO AFFECT BINDING	AHR POSITIVE
chr7:17365021	rs189329949	3a	LESS LIKELY TO AFFECT BINDING	AHR POSITIVE
chr7:17412048	rs12699842	3a	LESS LIKELY TO AFFECT BINDING	AHR POSITIVE
chr7:17338054	rs41351350	4	MINIMAL BINDING EVIDENCE	AHR POSITIVE
chr7:17338146	rs10249788	4	MINIMAL BINDING EVIDENCE	AHR POSITIVE
chr7:17409889	rs147993914	4	MINIMAL BINDING EVIDENCE	AHR POSITIVE
chr7:17409898	rs73680660	4	MINIMAL BINDING EVIDENCE	AHR POSITIVE
chr7:17445609	rs117074418	4	MINIMAL BINDING EVIDENCE	AHR POSITIVE
chr7:17445610	rs144673263	4	MINIMAL BINDING EVIDENCE	AHR POSITIVE
chr7:17445705	rs10259316	4	MINIMAL BINDING EVIDENCE	AHR POSITIVE
chr2:178033140	rs117225964	2a	LIKELY TO AFFECT BINDING	NFE2L2 POSITIVE
chr2:178037174	rs184622502	2b	LIKELY TO AFFECT BINDING	NFE2L2 POSITIVE
chr2:178037248	rs149853164	2b	LIKELY TO AFFECT BINDING	NFE2L2 POSITIVE
chr2:178138387	rs187536328	2b	LIKELY TO AFFECT BINDING	NFE2L2 POSITIVE
chr2:178284186	rs192587725	2b	LIKELY TO AFFECT BINDING	NFE2L2 POSITIVE
chr2:178284198	rs184795687	2b	LIKELY TO AFFECT BINDING	NFE2L2 POSITIVE
chr2:178284282	rs188867686	2b	LIKELY TO AFFECT BINDING	NFE2L2 POSITIVE
chr2:178138262	rs62173707	3a	LESS LIKELY TO AFFECT BINDING	NFE2L2 POSITIVE
chr2:178033249	rs183948845	4	MINIMAL BINDING EVIDENCE	NFE2L2 POSITIVE
chr2:178037126	rs138995552	4	MINIMAL BINDING EVIDENCE	NFE2L2 POSITIVE
chr2:178037221	rs190299563	4	MINIMAL BINDING EVIDENCE	NFE2L2 POSITIVE
chr2:178131210	rs191222964	4	MINIMAL BINDING EVIDENCE	NFE2L2 POSITIVE
chr2:178138294	rs75604860	4	MINIMAL BINDING EVIDENCE	NFE2L2 POSITIVE
chr2:178138365	rs184351130	4	MINIMAL BINDING EVIDENCE	NFE2L2 POSITIVE
chr17:79911420	rs35878485	2b	LIKELY TO AFFECT BINDING	MAFG POSITIVE
chr17:79918679	rs147815679	2b	LIKELY TO AFFECT BINDING	MAFG POSITIVE
chr17:79918722	rs141439703	2b	LIKELY TO AFFECT BINDING	MAFG POSITIVE
chr17:79825307	rs145958339	2c	LIKELY TO AFFECT BINDING	MAFG POSITIVE
chr17:79825243	rs142475485	3a	LESS LIKELY TO AFFECT BINDING	MAFG POSITIVE
chr17:79911399	rs34116321	3a	LESS LIKELY TO AFFECT BINDING	MAFG POSITIVE
chr17:79911435	rs190594582	3a	LESS LIKELY TO AFFECT BINDING	MAFG POSITIVE
chr17:79825295	rs190862301	4	MINIMAL BINDING EVIDENCE	MAFG POSITIVE
chr17:79825331	rs113407953	4	MINIMAL BINDING EVIDENCE	MAFG POSITIVE
chr17:79906840	rs186194628	3a	LESS LIKELY TO AFFECT BINDING	MAFG NEGATIVE
chr17:79906747	rs35568625	4	MINIMAL BINDING EVIDENCE	MAFG NEGATIVE
chr17:79906814	rs140376906	4	MINIMAL BINDING EVIDENCE	MAFG NEGATIVE
chr17:79906836	rs181765045	4	MINIMAL BINDING EVIDENCE	MAFG NEGATIVE
chr17:79781181	rs78093424	5	MINIMAL BINDING EVIDENCE	MAFG NEGATIVE
chr17:79781201	rs139247195	5	MINIMAL BINDING EVIDENCE	MAFG NEGATIVE
chr17:79970752	rs190686546	5	MINIMAL BINDING EVIDENCE	MAFG NEGATIVE
chr17:79975322	rs138982807	5	MINIMAL BINDING EVIDENCE	MAFG NEGATIVE
chr17:79975406	rs113798932	5	MINIMAL BINDING EVIDENCE	MAFG NEGATIVE
chr11:67778325	rs3764821	1f	LIKELY TO AFFECT BINDING AND LINKED TO THE EXPRESSION OF A GENE TARGET	ALDH3B1 POSITIVE
chr11:67777757	rs7117605	2b	LIKELY TO AFFECT BINDING	ALDH3B1 POSITIVE
chr11:67779832	rs184609513	2b	LIKELY TO AFFECT BINDING	ALDH3B1 POSITIVE
chr11:67811148	rs139054835	2b	LIKELY TO AFFECT BINDING	ALDH3B1 POSITIVE
chr11:67811185	rs149456003	3a	LESS LIKELY TO AFFECT BINDING	ALDH3B1 POSITIVE
chr11:67777940	rs138652435	4	MINIMAL BINDING EVIDENCE	ALDH3B1 POSITIVE
chr11:67778104	rs143457215	4	MINIMAL BINDING EVIDENCE	ALDH3B1 POSITIVE
chr11:67778207	rs80301301	4	MINIMAL BINDING EVIDENCE	ALDH3B1 POSITIVE
chr11:67778299	rs190671423	4	MINIMAL BINDING EVIDENCE	ALDH3B1 POSITIVE
chr11:67779806	rs192270905	4	MINIMAL BINDING EVIDENCE	ALDH3B1 POSITIVE
chr11:67779884	rs116212839	4	MINIMAL BINDING EVIDENCE	ALDH3B1 POSITIVE
chr11:67779885	rs144617937	4	MINIMAL BINDING EVIDENCE	ALDH3B1 POSITIVE
chr11:67780847	rs150385717	4	MINIMAL BINDING EVIDENCE	ALDH3B1 POSITIVE
chr11:67781912	rs141933250	4	MINIMAL BINDING EVIDENCE	ALDH3B1 POSITIVE
chr11:67811113	rs116001129	4	MINIMAL BINDING EVIDENCE	ALDH3B1 POSITIVE
chr11:67886243	rs143512682	4	MINIMAL BINDING EVIDENCE	ALDH3B1 POSITIVE
chr11:67886250	rs146756019	4	MINIMAL BINDING EVIDENCE	ALDH3B1 POSITIVE
chr11:67808429	rs79086102	2b	LIKELY TO AFFECT BINDING	ALDH3B1 NEGATIVE
chr11:67888008	rs138514575	3a	LESS LIKELY TO AFFECT BINDING	ALDH3B1 NEGATIVE
chr11:67798350	rs1540204	4	MINIMAL BINDING EVIDENCE	ALDH3B1 NEGATIVE
chr11:67798362	rs4147777	4	MINIMAL BINDING EVIDENCE	ALDH3B1 NEGATIVE
chr11:67798380	rs77155493	4	MINIMAL BINDING EVIDENCE	ALDH3B1 NEGATIVE
chr11:67798381	rs7949541	4	MINIMAL BINDING EVIDENCE	ALDH3B1 NEGATIVE
chr11:67798384	rs78483742	4	MINIMAL BINDING EVIDENCE	ALDH3B1 NEGATIVE
chr11:67808358	rs185234765	4	MINIMAL BINDING EVIDENCE	ALDH3B1 NEGATIVE
chr6:52647880	rs149723091	2b	LIKELY TO AFFECT BINDING	GSTA2 POSITIVE
chr6:52680142	rs9474327	2b	LIKELY TO AFFECT BINDING	GSTA2 POSITIVE
chr6:52680151	rs187083109	2b	LIKELY TO AFFECT BINDING	GSTA2 POSITIVE
chr6:52680160	rs150069990	2b	LIKELY TO AFFECT BINDING	GSTA2 POSITIVE
chr6:52531411	rs116446555	3a	LESS LIKELY TO AFFECT BINDING	GSTA2 POSITIVE
chr6:52680136	rs2397110	3a	LESS LIKELY TO AFFECT BINDING	GSTA2 POSITIVE
chr6:52528012	rs189009190	4	MINIMAL BINDING EVIDENCE	GSTA2 POSITIVE
chr6:52528076	rs141006172	4	MINIMAL BINDING EVIDENCE	GSTA2 POSITIVE
chr6:52528091	rs192992240	4	MINIMAL BINDING EVIDENCE	GSTA2 POSITIVE
chr6:52531445	rs74895765	4	MINIMAL BINDING EVIDENCE	GSTA2 POSITIVE
chr6:52531489	rs144338553	4	MINIMAL BINDING EVIDENCE	GSTA2 POSITIVE
chr6:52647859	rs73742529	4	MINIMAL BINDING EVIDENCE	GSTA2 POSITIVE
chr6:52683282	rs7750660	5	MINIMAL BINDING EVIDENCE	GSTA2 POSITIVE
chr6:52589074	rs150093184	4	MINIMAL BINDING EVIDENCE	GSTA2 NEGATIVE
chr6:52857906	rs112885557	2b	LIKELY TO AFFECT BINDING	GSTA4 POSITIVE
chr6:52857984	rs11967816	2b	LIKELY TO AFFECT BINDING	GSTA4 POSITIVE
chr6:52857985	rs187391555	2b	LIKELY TO AFFECT BINDING	GSTA4 POSITIVE
chr6:52898741	rs188226429	2b	LIKELY TO AFFECT BINDING	GSTA4 POSITIVE
chr6:52913292	rs146857351	2b	LIKELY TO AFFECT BINDING	GSTA4 POSITIVE
chr6:52858888	rs183520568	3a	LESS LIKELY TO AFFECT BINDING	GSTA4 POSITIVE
chr6:52858858	rs74639653	4	MINIMAL BINDING EVIDENCE	GSTA4 POSITIVE
chr6:52858930	rs188208959	4	MINIMAL BINDING EVIDENCE	GSTA4 POSITIVE
chr6:52898770	rs35420683	4	MINIMAL BINDING EVIDENCE	GSTA4 POSITIVE
chr6:52908981	rs138586453	4	MINIMAL BINDING EVIDENCE	GSTA4 POSITIVE
chr6:52909086	rs192554604	4	MINIMAL BINDING EVIDENCE	GSTA4 POSITIVE
chr6:52858773	rs45571441	5	MINIMAL BINDING EVIDENCE	GSTA4 POSITIVE
chr6:52858837	rs45504201	5	MINIMAL BINDING EVIDENCE	GSTA4 POSITIVE
chr6:52906320	rs180805626	5	MINIMAL BINDING EVIDENCE	GSTA4 POSITIVE
chr6:52906357	rs185423189	5	MINIMAL BINDING EVIDENCE	GSTA4 POSITIVE
chr6:52906374	rs116923314	5	MINIMAL BINDING EVIDENCE	GSTA4 POSITIVE
chr6:52906387	rs144421641	5	MINIMAL BINDING EVIDENCE	GSTA4 POSITIVE
chr6:52908548	rs182107355	5	MINIMAL BINDING EVIDENCE	GSTA4 POSITIVE
chr6:52908616	rs112089809	5	MINIMAL BINDING EVIDENCE	GSTA4 POSITIVE
chr6:52908620	rs201505967	5	MINIMAL BINDING EVIDENCE	GSTA4 POSITIVE
chr6:52908621	rs199661909	5	MINIMAL BINDING EVIDENCE	GSTA4 POSITIVE
chr6:52908622	rs200966860	5	MINIMAL BINDING EVIDENCE	GSTA4 POSITIVE
chr6:52849218	rs140968906	2b	LIKELY TO AFFECT BINDING	GSTA4 NEGATIVE
chr6:52849276	rs149962162	2b	LIKELY TO AFFECT BINDING	GSTA4 NEGATIVE
chr6:52849324	rs1802061	2b	LIKELY TO AFFECT BINDING	GSTA4 NEGATIVE
chr6:52849229	rs4986947	4	MINIMAL BINDING EVIDENCE	GSTA4 NEGATIVE
chr6:52849341	rs45507994	4	MINIMAL BINDING EVIDENCE	GSTA4 NEGATIVE
chr6:52610629	rs2207950	1b	LIKELY TO AFFECT BINDING AND LINKED TO THE EXPRESSION OF A GENE TARGET	GSTA1 POSITIVE
chr6:52666404	rs10948723	1d	LIKELY TO AFFECT BINDING AND LINKED TO THE EXPRESSION OF A GENE TARGET	GSTA1 POSITIVE
chr6:52610702	rs13205056	2b	LIKELY TO AFFECT BINDING	GSTA1 POSITIVE
chr6:52626816	rs7748152	2b	LIKELY TO AFFECT BINDING	GSTA1 POSITIVE
chr6:52647880	rs149723091	2b	LIKELY TO AFFECT BINDING	GSTA1 POSITIVE
chr6:52680142	rs9474327	2b	LIKELY TO AFFECT BINDING	GSTA1 POSITIVE
chr6:52680151	rs187083109	2b	LIKELY TO AFFECT BINDING	GSTA1 POSITIVE
chr6:52680160	rs150069990	2b	LIKELY TO AFFECT BINDING	GSTA1 POSITIVE
chr6:52610618	rs146568728	3a	LESS LIKELY TO AFFECT BINDING	GSTA1 POSITIVE
chr6:52610620	rs191404619	3a	LESS LIKELY TO AFFECT BINDING	GSTA1 POSITIVE
chr6:52666410	rs189851078	3a	LESS LIKELY TO AFFECT BINDING	GSTA1 POSITIVE
chr6:52666447	rs11970311	3a	LESS LIKELY TO AFFECT BINDING	GSTA1 POSITIVE
chr6:52680136	rs2397110	3a	LESS LIKELY TO AFFECT BINDING	GSTA1 POSITIVE
chr6:52610744	rs150227833	4	MINIMAL BINDING EVIDENCE	GSTA1 POSITIVE
chr6:52647859	rs73742529	4	MINIMAL BINDING EVIDENCE	GSTA1 POSITIVE
chr6:52666452	rs145564217	4	MINIMAL BINDING EVIDENCE	GSTA1 POSITIVE
chr6:52666465	rs148878125	4	MINIMAL BINDING EVIDENCE	GSTA1 POSITIVE
chr6:52742108	rs113787315	2b	LIKELY TO AFFECT BINDING	GSTA1 NEGATIVE
chr6:52742123	rs191413971	4	MINIMAL BINDING EVIDENCE	GSTA1 NEGATIVE
chr6:52742215	rs2397132	4	MINIMAL BINDING EVIDENCE	GSTA1 NEGATIVE
chr6:52742218	rs183692918	4	MINIMAL BINDING EVIDENCE	GSTA1 NEGATIVE
chr6:52747055	rs72942326	4	MINIMAL BINDING EVIDENCE	GSTA1 NEGATIVE
chr19:41529267	rs187606304	2b	LIKELY TO AFFECT BINDING	CYP2B6 POSITIVE
chr19:41529304	rs80194344	2b	LIKELY TO AFFECT BINDING	CYP2B6 POSITIVE
chr19:41536641	rs10422729	2b	LIKELY TO AFFECT BINDING	CYP2B6 POSITIVE
chr19:41536737	rs143855806	2b	LIKELY TO AFFECT BINDING	CYP2B6 POSITIVE
chr19:41529346	rs139165938	4	MINIMAL BINDING EVIDENCE	CYP2B6 POSITIVE
chr19:41536667	rs78100654	4	MINIMAL BINDING EVIDENCE	CYP2B6 POSITIVE
chr19:41536705	rs189196070	4	MINIMAL BINDING EVIDENCE	CYP2B6 POSITIVE
chr19:41536777	rs76641515	4	MINIMAL BINDING EVIDENCE	CYP2B6 POSITIVE
chr19:41509694	rs186413120	5	MINIMAL BINDING EVIDENCE	CYP2B6 POSITIVE
chr19:41509706	rs115519553	5	MINIMAL BINDING EVIDENCE	CYP2B6 POSITIVE
chr19:41509735	rs189195985	5	MINIMAL BINDING EVIDENCE	CYP2B6 POSITIVE
chr19:41509736	rs181611678	5	MINIMAL BINDING EVIDENCE	CYP2B6 POSITIVE
chr19:41509803	rs143532495	5	MINIMAL BINDING EVIDENCE	CYP2B6 POSITIVE
chr19:41509805	rs35493481	5	MINIMAL BINDING EVIDENCE	CYP2B6 POSITIVE
chr19:41529860	rs35457902	5	MINIMAL BINDING EVIDENCE	CYP2B6 POSITIVE
chr19:41529863	rs139808279	5	MINIMAL BINDING EVIDENCE	CYP2B6 POSITIVE
chr19:41529955	rs76594250	5	MINIMAL BINDING EVIDENCE	CYP2B6 POSITIVE
chr19:41591845	rs73563332	5	MINIMAL BINDING EVIDENCE	CYP2B6 POSITIVE
chr19:41591867	rs73563334	5	MINIMAL BINDING EVIDENCE	CYP2B6 POSITIVE
chr19:41591872	rs200762171	5	MINIMAL BINDING EVIDENCE	CYP2B6 POSITIVE
chr19:41591881	rs116000845	5	MINIMAL BINDING EVIDENCE	CYP2B6 POSITIVE
chr19:41591898	rs144165580	5	MINIMAL BINDING EVIDENCE	CYP2B6 POSITIVE
chr19:41591906	rs12460311	5	MINIMAL BINDING EVIDENCE	CYP2B6 POSITIVE
chr19:41591911	rs12460312	5	MINIMAL BINDING EVIDENCE	CYP2B6 POSITIVE
chr19:41592065	rs112199221	5	MINIMAL BINDING EVIDENCE	CYP2B6 POSITIVE
chr19:41592068	rs146484539	5	MINIMAL BINDING EVIDENCE	CYP2B6 POSITIVE
chr19:41592107	rs112696940	5	MINIMAL BINDING EVIDENCE	CYP2B6 POSITIVE
chr19:41260680	rs186225710	2b	LIKELY TO AFFECT BINDING	CYP2A6 POSITIVE
chr19:41260694	rs116399568	2b	LIKELY TO AFFECT BINDING	CYP2A6 POSITIVE
chr19:41307414	rs144683093	2b	LIKELY TO AFFECT BINDING	CYP2A6 POSITIVE
chr19:41310981	rs192827978	2b	LIKELY TO AFFECT BINDING	CYP2A6 POSITIVE
chr19:41307521	rs200046453	3a	LESS LIKELY TO AFFECT BINDING	CYP2A6 POSITIVE
chr19:41310887	rs117821847	4	MINIMAL BINDING EVIDENCE	CYP2A6 POSITIVE
chr19:41310912	rs187433984	4	MINIMAL BINDING EVIDENCE	CYP2A6 POSITIVE
chr19:41311095	rs73551496	4	MINIMAL BINDING EVIDENCE	CYP2A6 POSITIVE
chr19:41358699	rs71264461	4	MINIMAL BINDING EVIDENCE	CYP2A6 POSITIVE
chr19:41358715	rs71264462	4	MINIMAL BINDING EVIDENCE	CYP2A6 POSITIVE
chr19:41358727	rs74747936	4	MINIMAL BINDING EVIDENCE	CYP2A6 POSITIVE
chr19:41358730	rs71264463	4	MINIMAL BINDING EVIDENCE	CYP2A6 POSITIVE
chr19:41302767	rs188996573	5	MINIMAL BINDING EVIDENCE	CYP2A6 POSITIVE
chr19:41302817	rs118163583	5	MINIMAL BINDING EVIDENCE	CYP2A6 POSITIVE
chr19:41302890	rs12327642	5	MINIMAL BINDING EVIDENCE	CYP2A6 POSITIVE
chr19:41302897	rs114554170	5	MINIMAL BINDING EVIDENCE	CYP2A6 POSITIVE
chr19:41352679	rs191677607	5	MINIMAL BINDING EVIDENCE	CYP2A6 POSITIVE
chr19:41352761	rs4079369	5	MINIMAL BINDING EVIDENCE	CYP2A6 POSITIVE
chr19:41304750	rs111693230	2a	LIKELY TO AFFECT BINDING	CYP2A6 NEGATIVE
chr19:41304742	rs199740176	2b	LIKELY TO AFFECT BINDING	CYP2A6 NEGATIVE
chr19:41305306	rs192477377	2b	LIKELY TO AFFECT BINDING	CYP2A6 NEGATIVE
chr19:41304714	rs145452701	4	MINIMAL BINDING EVIDENCE	CYP2A6 NEGATIVE
chr19:41297302	rs2545758	5	MINIMAL BINDING EVIDENCE	CYP2A6 NEGATIVE
chr15:75019470	rs114593720	4	MINIMAL BINDING EVIDENCE	CYP1A2 POSITIVE
chr15:75019471	rs115962873	4	MINIMAL BINDING EVIDENCE	CYP1A2 POSITIVE
chr15:75019572	rs148386431	4	MINIMAL BINDING EVIDENCE	CYP1A2 POSITIVE
chr15:75119889	rs185263090	5	MINIMAL BINDING EVIDENCE	CYP1A2 POSITIVE
chr15:75119893	rs72625792	5	MINIMAL BINDING EVIDENCE	CYP1A2 POSITIVE
chr15:75145711	rs117037183	5	MINIMAL BINDING EVIDENCE	CYP1A2 POSITIVE
chr15:75145769	rs180968918	5	MINIMAL BINDING EVIDENCE	CYP1A2 POSITIVE
chr15:74988400	rs149196087	2a	LIKELY TO AFFECT BINDING	CYP1A2 NEGATIVE
chr15:75016644	rs144519293	2b	LIKELY TO AFFECT BINDING	CYP1A2 NEGATIVE
chr15:75076908	rs35869831	3a	LESS LIKELY TO AFFECT BINDING	CYP1A2 NEGATIVE
chr15:75076959	rs34552461	3a	LESS LIKELY TO AFFECT BINDING	CYP1A2 NEGATIVE
chr15:75082348	rs148842579	3a	LESS LIKELY TO AFFECT BINDING	CYP1A2 NEGATIVE
chr15:75016648	rs8031941	4	MINIMAL BINDING EVIDENCE	CYP1A2 NEGATIVE
chr15:75018563	rs35037664	4	MINIMAL BINDING EVIDENCE	CYP1A2 NEGATIVE
chr15:75078982	rs144256629	4	MINIMAL BINDING EVIDENCE	CYP1A2 NEGATIVE
chr15:74969020	rs114998503	5	MINIMAL BINDING EVIDENCE	CYP1A2 NEGATIVE
chr15:75023463	rs74473425	2a	LIKELY TO AFFECT BINDING	CYP1A1 POSITIVE
chr15:74943755	rs35563572	2b	LIKELY TO AFFECT BINDING	CYP1A1 POSITIVE
chr15:75016447	rs4646419	2b	LIKELY TO AFFECT BINDING	CYP1A1 POSITIVE
chr15:75016472	rs140566571	2b	LIKELY TO AFFECT BINDING	CYP1A1 POSITIVE
chr15:75054735	rs149991322	2c	LIKELY TO AFFECT BINDING	CYP1A1 POSITIVE
chr15:75060908	rs138321862	2c	LIKELY TO AFFECT BINDING	CYP1A1 POSITIVE
chr15:74943647	rs186582261	3a	LESS LIKELY TO AFFECT BINDING	CYP1A1 POSITIVE
chr15:75016469	rs34513002	3a	LESS LIKELY TO AFFECT BINDING	CYP1A1 POSITIVE
chr15:74943654	rs111225867	4	MINIMAL BINDING EVIDENCE	CYP1A1 POSITIVE
chr15:75023199	rs141342903	4	MINIMAL BINDING EVIDENCE	CYP1A1 POSITIVE
chr15:75023271	rs17861111	4	MINIMAL BINDING EVIDENCE	CYP1A1 POSITIVE
chr15:75023337	rs75328511	4	MINIMAL BINDING EVIDENCE	CYP1A1 POSITIVE
chr15:75023429	rs138941091	4	MINIMAL BINDING EVIDENCE	CYP1A1 POSITIVE
chr15:75023575	rs114075405	4	MINIMAL BINDING EVIDENCE	CYP1A1 POSITIVE
chr15:75054789	rs72728899	4	MINIMAL BINDING EVIDENCE	CYP1A1 POSITIVE
chr15:74945899	rs150323709	2b	LIKELY TO AFFECT BINDING	CYP1A1 NEGATIVE
chr15:74945949	rs79195931	2b	LIKELY TO AFFECT BINDING	CYP1A1 NEGATIVE
chr15:75082906	rs184155540	2b	LIKELY TO AFFECT BINDING	CYP1A1 NEGATIVE
chr15:75102389	rs114991753	2b	LIKELY TO AFFECT BINDING	CYP1A1 NEGATIVE
chr15:75102409	rs111270185	3a	LESS LIKELY TO AFFECT BINDING	CYP1A1 NEGATIVE
chr15:74945995	rs62005809	4	MINIMAL BINDING EVIDENCE	CYP1A1 NEGATIVE
chr15:74946019	rs7166524	4	MINIMAL BINDING EVIDENCE	CYP1A1 NEGATIVE
chr15:75045051	rs207475598	4	MINIMAL BINDING EVIDENCE	CYP1A1 NEGATIVE
chr15:101418222	rs141240747	2b	LIKELY TO AFFECT BINDING	ALDH1A3 POSITIVE
chr15:101420154	rs1130737	2b	LIKELY TO AFFECT BINDING	ALDH1A3 POSITIVE
chr15:101418135	rs192786763	4	MINIMAL BINDING EVIDENCE	ALDH1A3 POSITIVE
chr15:101469850	rs138243761	4	MINIMAL BINDING EVIDENCE	ALDH1A3 POSITIVE
chr15:101469893	rs182319376	4	MINIMAL BINDING EVIDENCE	ALDH1A3 POSITIVE
chr15:101469966	rs187318977	4	MINIMAL BINDING EVIDENCE	ALDH1A3 POSITIVE
chr15:101372830	rs112342036	5	MINIMAL BINDING EVIDENCE	ALDH1A3 POSITIVE
chr15:101372842	rs184807736	5	MINIMAL BINDING EVIDENCE	ALDH1A3 POSITIVE
chr15:101457605	rs192563054	5	MINIMAL BINDING EVIDENCE	ALDH1A3 POSITIVE
chr15:101457656	rs185041786	5	MINIMAL BINDING EVIDENCE	ALDH1A3 POSITIVE
chr15:101457705	rs112009368	5	MINIMAL BINDING EVIDENCE	ALDH1A3 POSITIVE
chr15:101481846	rs114395746	2a	LIKELY TO AFFECT BINDING	ALDH1A3 NEGATIVE
chr15:101460847	rs183012576	2b	LIKELY TO AFFECT BINDING	ALDH1A3 NEGATIVE
chr15:101460865	rs187796492	2b	LIKELY TO AFFECT BINDING	ALDH1A3 NEGATIVE
chr15:101461125	rs182905522	2b	LIKELY TO AFFECT BINDING	ALDH1A3 NEGATIVE
chr15:101462587	rs35056294	2b	LIKELY TO AFFECT BINDING	ALDH1A3 NEGATIVE
chr15:101462645	rs35943191	2b	LIKELY TO AFFECT BINDING	ALDH1A3 NEGATIVE
chr15:101471601	rs138280730	2b	LIKELY TO AFFECT BINDING	ALDH1A3 NEGATIVE
chr15:101471497	rs190268011	3a	LESS LIKELY TO AFFECT BINDING	ALDH1A3 NEGATIVE
chr15:101460930	rs190330138	4	MINIMAL BINDING EVIDENCE	ALDH1A3 NEGATIVE
chr15:101462732	rs78409106	4	MINIMAL BINDING EVIDENCE	ALDH1A3 NEGATIVE
chr15:101462747	rs141472268	4	MINIMAL BINDING EVIDENCE	ALDH1A3 NEGATIVE
chr15:101466641	rs80119549	4	MINIMAL BINDING EVIDENCE	ALDH1A3 NEGATIVE
chr15:101466686	rs115505750	4	MINIMAL BINDING EVIDENCE	ALDH1A3 NEGATIVE
chr15:101466713	rs11637204	4	MINIMAL BINDING EVIDENCE	ALDH1A3 NEGATIVE
chr15:101466723	rs190589321	4	MINIMAL BINDING EVIDENCE	ALDH1A3 NEGATIVE
chr15:101466755	rs183703997	4	MINIMAL BINDING EVIDENCE	ALDH1A3 NEGATIVE
chr15:101471729	rs116306611	4	MINIMAL BINDING EVIDENCE	ALDH1A3 NEGATIVE
chr15:101471876	rs115535808	4	MINIMAL BINDING EVIDENCE	ALDH1A3 NEGATIVE
chr15:101471928	rs183326263	4	MINIMAL BINDING EVIDENCE	ALDH1A3 NEGATIVE
chr10:106015685	rs12250592	2b	LIKELY TO AFFECT BINDING	GSTO1 POSITIVE
chr10:106033843	rs637008	2b	LIKELY TO AFFECT BINDING	GSTO1 POSITIVE
chr10:106013883	rs17879741	3a	LESS LIKELY TO AFFECT BINDING	GSTO1 POSITIVE
chr10:106006954	rs185025051	4	MINIMAL BINDING EVIDENCE	GSTO1 POSITIVE
chr10:106006955	rs141423576	4	MINIMAL BINDING EVIDENCE	GSTO1 POSITIVE
chr10:106007042	rs60312387	4	MINIMAL BINDING EVIDENCE	GSTO1 POSITIVE
chr10:106007062	rs189907522	4	MINIMAL BINDING EVIDENCE	GSTO1 POSITIVE
chr10:106013049	rs17883150	4	MINIMAL BINDING EVIDENCE	GSTO1 POSITIVE
chr10:106013976	rs17885679	4	MINIMAL BINDING EVIDENCE	GSTO1 POSITIVE
chr10:106020619	rs7083465	4	MINIMAL BINDING EVIDENCE	GSTO1 POSITIVE
chr10:106033810	rs75301262	4	MINIMAL BINDING EVIDENCE	GSTO1 POSITIVE
chr10:106033902	rs10491045	4	MINIMAL BINDING EVIDENCE	GSTO1 POSITIVE
chr10:106031167	rs185163259	5	MINIMAL BINDING EVIDENCE	GSTO1 POSITIVE
chr10:106031172	rs45479391	5	MINIMAL BINDING EVIDENCE	GSTO1 POSITIVE
chr10:106031194	rs17116779	5	MINIMAL BINDING EVIDENCE	GSTO1 POSITIVE
chr10:106058128	rs145162771	5	MINIMAL BINDING EVIDENCE	GSTO1 POSITIVE
chr10:106058164	rs201380535	5	MINIMAL BINDING EVIDENCE	GSTO1 POSITIVE
chr10:105992143	rs10883986	2a	LIKELY TO AFFECT BINDING	GSTO1 NEGATIVE
chr10:106113367	rs111271960	2a	LIKELY TO AFFECT BINDING	GSTO1 NEGATIVE
chr10:106113378	rs111734719	2b	LIKELY TO AFFECT BINDING	GSTO1 NEGATIVE
chr10:105953733	rs200355740	3a	LESS LIKELY TO AFFECT BINDING	GSTO1 NEGATIVE
chr10:105953666	rs112822128	4	MINIMAL BINDING EVIDENCE	GSTO1 NEGATIVE
chr10:105953692	rs144967188	4	MINIMAL BINDING EVIDENCE	GSTO1 NEGATIVE
chr10:105953749	rs200477961	4	MINIMAL BINDING EVIDENCE	GSTO1 NEGATIVE
chr10:105953796	rs200047433	4	MINIMAL BINDING EVIDENCE	GSTO1 NEGATIVE
chr10:105992204	rs186612364	4	MINIMAL BINDING EVIDENCE	GSTO1 NEGATIVE
chr10:105929060	rs640881	5	MINIMAL BINDING EVIDENCE	GSTO1 NEGATIVE
chr10:105948051	rs34385615	5	MINIMAL BINDING EVIDENCE	GSTO1 NEGATIVE
chr10:105948086	rs112134030	5	MINIMAL BINDING EVIDENCE	GSTO1 NEGATIVE
chr10:105948187	rs199569624	5	MINIMAL BINDING EVIDENCE	GSTO1 NEGATIVE
chr10:106036846	rs2902641	5	MINIMAL BINDING EVIDENCE	GSTO1 NEGATIVE
chr10:106036874	rs11812790	5	MINIMAL BINDING EVIDENCE	GSTO1 NEGATIVE
chr16:28620784	rs187567077	2a	LIKELY TO AFFECT BINDING	SULT1A1 POSITIVE
chr16:28621212	rs115812810	2a	LIKELY TO AFFECT BINDING	SULT1A1 POSITIVE
chr16:28608221	rs187474860	2b	LIKELY TO AFFECT BINDING	SULT1A1 POSITIVE
chr16:28608229	rs743590	2b	LIKELY TO AFFECT BINDING	SULT1A1 POSITIVE
chr16:28608231	rs34923751	2b	LIKELY TO AFFECT BINDING	SULT1A1 POSITIVE
chr16:28608485	rs193185260	2b	LIKELY TO AFFECT BINDING	SULT1A1 POSITIVE
chr16:28608486	rs35750053	2b	LIKELY TO AFFECT BINDING	SULT1A1 POSITIVE
chr16:28620799	rs3760091	2b	LIKELY TO AFFECT BINDING	SULT1A1 POSITIVE
chr16:28620806	rs35597330	2b	LIKELY TO AFFECT BINDING	SULT1A1 POSITIVE
chr16:28621310	rs2077412	2b	LIKELY TO AFFECT BINDING	SULT1A1 POSITIVE
chr16:28621317	rs35480621	2b	LIKELY TO AFFECT BINDING	SULT1A1 POSITIVE
chr16:28621456	rs112411210	2b	LIKELY TO AFFECT BINDING	SULT1A1 POSITIVE
chr16:28621610	rs45455695	2b	LIKELY TO AFFECT BINDING	SULT1A1 POSITIVE
chr16:28621646	rs188141771	2b	LIKELY TO AFFECT BINDING	SULT1A1 POSITIVE
chr16:28621323	rs187922972	3a	LESS LIKELY TO AFFECT BINDING	SULT1A1 POSITIVE
chr16:28608189	rs146985416	4	MINIMAL BINDING EVIDENCE	SULT1A1 POSITIVE
chr16:28608359	rs11863334	4	MINIMAL BINDING EVIDENCE	SULT1A1 POSITIVE
chr16:28608450	rs56069737	4	MINIMAL BINDING EVIDENCE	SULT1A1 POSITIVE
chr16:28620717	rs143743011	4	MINIMAL BINDING EVIDENCE	SULT1A1 POSITIVE
chr16:28620751	rs8057055	4	MINIMAL BINDING EVIDENCE	SULT1A1 POSITIVE
chr16:28620758	rs35827316	4	MINIMAL BINDING EVIDENCE	SULT1A1 POSITIVE
chr16:28621289	rs56205284	4	MINIMAL BINDING EVIDENCE	SULT1A1 POSITIVE
chr16:28621290	rs143643294	4	MINIMAL BINDING EVIDENCE	SULT1A1 POSITIVE
chr16:28621382	rs148173295	4	MINIMAL BINDING EVIDENCE	SULT1A1 POSITIVE
chr16:28621670	rs138165476	4	MINIMAL BINDING EVIDENCE	SULT1A1 POSITIVE
chr16:28621678	rs13331487	4	MINIMAL BINDING EVIDENCE	SULT1A1 POSITIVE
chr16:28621712	rs13331376	4	MINIMAL BINDING EVIDENCE	SULT1A1 POSITIVE
chr16:28621720	rs149454564	4	MINIMAL BINDING EVIDENCE	SULT1A1 POSITIVE
chr16:28634217	rs7500452	4	MINIMAL BINDING EVIDENCE	SULT1A1 POSITIVE
chr16:28634526	rs188089401	4	MINIMAL BINDING EVIDENCE	SULT1A1 POSITIVE
chr16:28634651	rs147482362	4	MINIMAL BINDING EVIDENCE	SULT1A1 POSITIVE
chr16:28634686	rs115270808	4	MINIMAL BINDING EVIDENCE	SULT1A1 POSITIVE
chr22:35709498	rs148894578	2a	LIKELY TO AFFECT BINDING	HMOX1 POSITIVE
chr22:35708700	rs185657566	2b	LIKELY TO AFFECT BINDING	HMOX1 POSITIVE
chr22:35793473	rs9619540	2b	LIKELY TO AFFECT BINDING	HMOX1 POSITIVE
chr22:35793476	rs191666882	2b	LIKELY TO AFFECT BINDING	HMOX1 POSITIVE
chr22:35793520	rs182240434	2b	LIKELY TO AFFECT BINDING	HMOX1 POSITIVE
chr22:35791434	rs192066512	3a	LESS LIKELY TO AFFECT BINDING	HMOX1 POSITIVE
chr22:35791441	rs12157916	3a	LESS LIKELY TO AFFECT BINDING	HMOX1 POSITIVE
chr22:35708642	rs193271244	4	MINIMAL BINDING EVIDENCE	HMOX1 POSITIVE
chr22:35708719	rs73885910	4	MINIMAL BINDING EVIDENCE	HMOX1 POSITIVE
chr22:35709541	rs184150651	4	MINIMAL BINDING EVIDENCE	HMOX1 POSITIVE
chr22:35709543	rs188688727	4	MINIMAL BINDING EVIDENCE	HMOX1 POSITIVE
chr22:35709573	rs143595470	4	MINIMAL BINDING EVIDENCE	HMOX1 POSITIVE
chr22:35777068	rs112854173	4	MINIMAL BINDING EVIDENCE	HMOX1 POSITIVE
chr22:35777078	rs190774396	4	MINIMAL BINDING EVIDENCE	HMOX1 POSITIVE
chr22:35777081	rs9282700	4	MINIMAL BINDING EVIDENCE	HMOX1 POSITIVE
chr22:35791365	rs139078459	4	MINIMAL BINDING EVIDENCE	HMOX1 POSITIVE
chr22:35791400	rs62231765	4	MINIMAL BINDING EVIDENCE	HMOX1 POSITIVE
chr22:35791463	rs56375085	4	MINIMAL BINDING EVIDENCE	HMOX1 POSITIVE
chr22:35791477	rs184463269	4	MINIMAL BINDING EVIDENCE	HMOX1 POSITIVE
chr22:35793425	rs5999819	4	MINIMAL BINDING EVIDENCE	HMOX1 POSITIVE
chr22:35793761	rs187201902	4	MINIMAL BINDING EVIDENCE	HMOX1 POSITIVE
chr22:35793832	rs5755722	4	MINIMAL BINDING EVIDENCE	HMOX1 POSITIVE
chr22:35793863	rs116135831	4	MINIMAL BINDING EVIDENCE	HMOX1 POSITIVE
chr22:35827023	rs73885959	4	MINIMAL BINDING EVIDENCE	HMOX1 POSITIVE
chr22:35778069	rs138027555	5	MINIMAL BINDING EVIDENCE	HMOX1 POSITIVE
chr22:35778156	rs9622191	5	MINIMAL BINDING EVIDENCE	HMOX1 POSITIVE
chr22:35730211	rs113493230	3a	LESS LIKELY TO AFFECT BINDING	HMOX1 NEGATIVE
chr22:35731696	rs9607265	3a	LESS LIKELY TO AFFECT BINDING	HMOX1 NEGATIVE
chr22:35730102	rs185792623	4	MINIMAL BINDING EVIDENCE	HMOX1 NEGATIVE
chr22:35730191	rs111476686	4	MINIMAL BINDING EVIDENCE	HMOX1 NEGATIVE
chr22:35730192	rs188224054	4	MINIMAL BINDING EVIDENCE	HMOX1 NEGATIVE
chr22:35730196	rs114547806	4	MINIMAL BINDING EVIDENCE	HMOX1 NEGATIVE
chr22:35731645	rs142753294	4	MINIMAL BINDING EVIDENCE	HMOX1 NEGATIVE
chr22:35731711	rs34874675	4	MINIMAL BINDING EVIDENCE	HMOX1 NEGATIVE
chr22:35795289	rs4645726	4	MINIMAL BINDING EVIDENCE	HMOX1 NEGATIVE
chr22:35795316	rs4645727	4	MINIMAL BINDING EVIDENCE	HMOX1 NEGATIVE
chr22:35847721	rs140196203	5	MINIMAL BINDING EVIDENCE	HMOX1 NEGATIVE
chr9:75566867	rs35554394	3a	LESS LIKELY TO AFFECT BINDING	ALDH1A1 POSITIVE
chr9:75563178	rs145101266	4	MINIMAL BINDING EVIDENCE	ALDH1A1 POSITIVE
chr9:75564336	rs34995395	4	MINIMAL BINDING EVIDENCE	ALDH1A1 POSITIVE
chr15:58306476	rs145131555	2b	LIKELY TO AFFECT BINDING	ALDH1A2 POSITIVE
chr15:58404120	rs193040917	2b	LIKELY TO AFFECT BINDING	ALDH1A2 POSITIVE
chr15:58306423	rs141412807	3a	LESS LIKELY TO AFFECT BINDING	ALDH1A2 POSITIVE
chr15:58404059	rs184275039	3a	LESS LIKELY TO AFFECT BINDING	ALDH1A2 POSITIVE
chr15:58541996	rs141954236	3a	LESS LIKELY TO AFFECT BINDING	ALDH1A2 POSITIVE
chr15:58306440	rs61757677	4	MINIMAL BINDING EVIDENCE	ALDH1A2 POSITIVE
chr15:58306443	rs199506781	4	MINIMAL BINDING EVIDENCE	ALDH1A2 POSITIVE
chr15:58306447	rs34266719	4	MINIMAL BINDING EVIDENCE	ALDH1A2 POSITIVE
chr15:58306453	rs200488880	4	MINIMAL BINDING EVIDENCE	ALDH1A2 POSITIVE
chr15:58306459	rs200134664	4	MINIMAL BINDING EVIDENCE	ALDH1A2 POSITIVE
chr15:58358019	rs34173394	4	MINIMAL BINDING EVIDENCE	ALDH1A2 POSITIVE
chr15:58358029	rs34426265	4	MINIMAL BINDING EVIDENCE	ALDH1A2 POSITIVE
chr15:58404079	rs188763228	4	MINIMAL BINDING EVIDENCE	ALDH1A2 POSITIVE
chr15:58404085	rs143339215	4	MINIMAL BINDING EVIDENCE	ALDH1A2 POSITIVE
chr15:58404144	rs146279613	4	MINIMAL BINDING EVIDENCE	ALDH1A2 POSITIVE
chr15:58542064	rs76286717	4	MINIMAL BINDING EVIDENCE	ALDH1A2 POSITIVE
chr15:58636758	rs185081759	4	MINIMAL BINDING EVIDENCE	ALDH1A2 POSITIVE
chr15:58244159	rs148431479	5	MINIMAL BINDING EVIDENCE	ALDH1A2 POSITIVE
chr15:58399194	rs186294818	5	MINIMAL BINDING EVIDENCE	ALDH1A2 POSITIVE
chr15:58693604	rs182616869	5	MINIMAL BINDING EVIDENCE	ALDH1A2 NEGATIVE
chr15:58693660	rs28461450	5	MINIMAL BINDING EVIDENCE	ALDH1A2 NEGATIVE
chr16:28620784	rs187567077	2a	LIKELY TO AFFECT BINDING	SULT1A2 POSITIVE
chr16:28621212	rs115812810	2a	LIKELY TO AFFECT BINDING	SULT1A2 POSITIVE
chr16:28608221	rs187474860	2b	LIKELY TO AFFECT BINDING	SULT1A2 POSITIVE
chr16:28608229	rs743590	2b	LIKELY TO AFFECT BINDING	SULT1A2 POSITIVE
chr16:28608231	rs34923751	2b	LIKELY TO AFFECT BINDING	SULT1A2 POSITIVE
chr16:28608485	rs193185260	2b	LIKELY TO AFFECT BINDING	SULT1A2 POSITIVE
chr16:28608486	rs35750053	2b	LIKELY TO AFFECT BINDING	SULT1A2 POSITIVE
chr16:28609228	rs189892244	2b	LIKELY TO AFFECT BINDING	SULT1A2 POSITIVE
chr16:28609269	rs146124315	2b	LIKELY TO AFFECT BINDING	SULT1A2 POSITIVE
chr16:28620799	rs3760091	2b	LIKELY TO AFFECT BINDING	SULT1A2 POSITIVE
chr16:28620806	rs35597330	2b	LIKELY TO AFFECT BINDING	SULT1A2 POSITIVE
chr16:28621310	rs2077412	2b	LIKELY TO AFFECT BINDING	SULT1A2 POSITIVE
chr16:28621317	rs35480621	2b	LIKELY TO AFFECT BINDING	SULT1A2 POSITIVE
chr16:28621456	rs112411210	2b	LIKELY TO AFFECT BINDING	SULT1A2 POSITIVE
chr16:28621610	rs45455695	2b	LIKELY TO AFFECT BINDING	SULT1A2 POSITIVE
chr16:28621646	rs188141771	2b	LIKELY TO AFFECT BINDING	SULT1A2 POSITIVE
chr16:28621323	rs187922972	3a	LESS LIKELY TO AFFECT BINDING	SULT1A2 POSITIVE
chr16:28621868	rs112423186	3a	LESS LIKELY TO AFFECT BINDING	SULT1A2 POSITIVE
chr16:28621873	rs111538775	3a	LESS LIKELY TO AFFECT BINDING	SULT1A2 POSITIVE
chr16:28621876	rs35286393	3a	LESS LIKELY TO AFFECT BINDING	SULT1A2 POSITIVE
chr16:28621960	rs181975644	3a	LESS LIKELY TO AFFECT BINDING	SULT1A2 POSITIVE
chr16:28608189	rs146985416	4	MINIMAL BINDING EVIDENCE	SULT1A2 POSITIVE
chr16:28608359	rs11863334	4	MINIMAL BINDING EVIDENCE	SULT1A2 POSITIVE
chr16:28608450	rs56069737	4	MINIMAL BINDING EVIDENCE	SULT1A2 POSITIVE
chr16:28609146	rs150051246	4	MINIMAL BINDING EVIDENCE	SULT1A2 POSITIVE
chr16:28609205	rs181244095	4	MINIMAL BINDING EVIDENCE	SULT1A2 POSITIVE
chr16:28609212	rs185598534	4	MINIMAL BINDING EVIDENCE	SULT1A2 POSITIVE
chr16:28609263	rs182181927	4	MINIMAL BINDING EVIDENCE	SULT1A2 POSITIVE
chr16:28620717	rs143743011	4	MINIMAL BINDING EVIDENCE	SULT1A2 POSITIVE
chr16:28620751	rs8057055	4	MINIMAL BINDING EVIDENCE	SULT1A2 POSITIVE
chr16:28620758	rs35827316	4	MINIMAL BINDING EVIDENCE	SULT1A2 POSITIVE
chr16:28621289	rs56205284	4	MINIMAL BINDING EVIDENCE	SULT1A2 POSITIVE
chr16:28621290	rs143643294	4	MINIMAL BINDING EVIDENCE	SULT1A2 POSITIVE
chr16:28621382	rs148173295	4	MINIMAL BINDING EVIDENCE	SULT1A2 POSITIVE
chr16:28621670	rs138165476	4	MINIMAL BINDING EVIDENCE	SULT1A2 POSITIVE
chr16:28621678	rs13331487	4	MINIMAL BINDING EVIDENCE	SULT1A2 POSITIVE
chr16:28621712	rs13331376	4	MINIMAL BINDING EVIDENCE	SULT1A2 POSITIVE
chr16:28621720	rs149454564	4	MINIMAL BINDING EVIDENCE	SULT1A2 POSITIVE
chr16:28621864	rs112703140	4	MINIMAL BINDING EVIDENCE	SULT1A2 POSITIVE
chr16:28621865	rs143892983	4	MINIMAL BINDING EVIDENCE	SULT1A2 POSITIVE
chr16:28621906	rs189366562	4	MINIMAL BINDING EVIDENCE	SULT1A2 POSITIVE
chr16:28621907	rs55974921	4	MINIMAL BINDING EVIDENCE	SULT1A2 POSITIVE
chr16:28608740	rs139127374	5	MINIMAL BINDING EVIDENCE	SULT1A2 POSITIVE
chr16:28608745	rs35175818	5	MINIMAL BINDING EVIDENCE	SULT1A2 POSITIVE
chr16:28608748	rs45470995	5	MINIMAL BINDING EVIDENCE	SULT1A2 POSITIVE
chr16:28608811	rs201368926	5	MINIMAL BINDING EVIDENCE	SULT1A2 POSITIVE
chr16:28608815	rs4149399	5	MINIMAL BINDING EVIDENCE	SULT1A2 POSITIVE
chr16:28608843	rs9921771	5	MINIMAL BINDING EVIDENCE	SULT1A2 POSITIVE
chr4:24797017	rs13306704	2b	LIKELY TO AFFECT BINDING	SOD3 POSITIVE
chr4:24797050	rs138071296	4	MINIMAL BINDING EVIDENCE	SOD3 POSITIVE
chr4:24767439	rs113200718	5	MINIMAL BINDING EVIDENCE	SOD3 POSITIVE
chr17:56350571	rs141031451	3a	LESS LIKELY TO AFFECT BINDING	MPO POSITIVE
chr17:56350784	rs201665513	3a	LESS LIKELY TO AFFECT BINDING	MPO POSITIVE
chr17:56349605	rs55915315	4	MINIMAL BINDING EVIDENCE	MPO POSITIVE
chr17:56349614	rs144202855	4	MINIMAL BINDING EVIDENCE	MPO POSITIVE
chr17:56349944	rs142726443	4	MINIMAL BINDING EVIDENCE	MPO POSITIVE
chr17:56350118	rs138764204	4	MINIMAL BINDING EVIDENCE	MPO POSITIVE
chr17:56350132	rs142082076	4	MINIMAL BINDING EVIDENCE	MPO POSITIVE
chr17:56350185	rs119469012	4	MINIMAL BINDING EVIDENCE	MPO POSITIVE
chr17:56350496	rs35400724	4	MINIMAL BINDING EVIDENCE	MPO POSITIVE
chr17:56349823	rs111871594	5	MINIMAL BINDING EVIDENCE	MPO POSITIVE
chr17:56349833	rs144465529	5	MINIMAL BINDING EVIDENCE	MPO POSITIVE
chr17:56349856	rs148400336	5	MINIMAL BINDING EVIDENCE	MPO POSITIVE
chr17:56349866	rs192629038	5	MINIMAL BINDING EVIDENCE	MPO POSITIVE
chr17:56349926	rs184416945	5	MINIMAL BINDING EVIDENCE	MPO POSITIVE
chr17:56350681	rs2526365	5	MINIMAL BINDING EVIDENCE	MPO POSITIVE
chr17:56350720	rs35112109	5	MINIMAL BINDING EVIDENCE	MPO POSITIVE
chr17:56351153	rs36049426	5	MINIMAL BINDING EVIDENCE	MPO POSITIVE
chr17:56351378	rs143405620	5	MINIMAL BINDING EVIDENCE	MPO POSITIVE
chr17:56351469	rs113090745	5	MINIMAL BINDING EVIDENCE	MPO POSITIVE
chr5:150402115	rs8177420	2b	LIKELY TO AFFECT BINDING	GPX3 POSITIVE
chr5:150394897	rs139824666	4	MINIMAL BINDING EVIDENCE	GPX3 POSITIVE
chr5:150400081	rs8177411	4	MINIMAL BINDING EVIDENCE	GPX3 POSITIVE
chr5:150400086	rs8177412	4	MINIMAL BINDING EVIDENCE	GPX3 POSITIVE
chr5:150402423	rs182646738	4	MINIMAL BINDING EVIDENCE	GPX3 POSITIVE
chr5:150402424	rs200877325	4	MINIMAL BINDING EVIDENCE	GPX3 POSITIVE
chr5:150402489	rs3792796	4	MINIMAL BINDING EVIDENCE	GPX3 POSITIVE
chr5:150402507	rs8177422	4	MINIMAL BINDING EVIDENCE	GPX3 POSITIVE
chr5:150402510	rs8177423	4	MINIMAL BINDING EVIDENCE	GPX3 POSITIVE
chr5:150402569	rs4958434	4	MINIMAL BINDING EVIDENCE	GPX3 POSITIVE
chr5:150401854	rs75477166	5	MINIMAL BINDING EVIDENCE	GPX3 POSITIVE
chr5:150401856	rs78214681	5	MINIMAL BINDING EVIDENCE	GPX3 POSITIVE
chr5:150401889	rs187146381	5	MINIMAL BINDING EVIDENCE	GPX3 POSITIVE
chr5:150401890	rs3792797	5	MINIMAL BINDING EVIDENCE	GPX3 POSITIVE
chr5:150401898	rs78571233	5	MINIMAL BINDING EVIDENCE	GPX3 POSITIVE
chr5:150401941	rs8177418	5	MINIMAL BINDING EVIDENCE	GPX3 POSITIVE
chr5:150422167	rs138164905	5	MINIMAL BINDING EVIDENCE	GPX3 POSITIVE
chr5:150422195	rs143732502	5	MINIMAL BINDING EVIDENCE	GPX3 POSITIVE
chr5:150422218	rs200244992	5	MINIMAL BINDING EVIDENCE	GPX3 POSITIVE
chr5:150422227	rs143208951	5	MINIMAL BINDING EVIDENCE	GPX3 POSITIVE
chr5:150506085	rs2303029	1f	LIKELY TO AFFECT BINDING AND LINKED TO THE EXPRESSION OF A GENE TARGET	GPX3 NEGATIVE
chr5:150448646	rs12110030	2b	LIKELY TO AFFECT BINDING	GPX3 NEGATIVE
chr5:150448677	rs188792142	2b	LIKELY TO AFFECT BINDING	GPX3 NEGATIVE
chr5:150460243	rs13356414	2b	LIKELY TO AFFECT BINDING	GPX3 NEGATIVE
chr5:150478161	rs189405277	2b	LIKELY TO AFFECT BINDING	GPX3 NEGATIVE
chr5:150478162	rs77472742	2b	LIKELY TO AFFECT BINDING	GPX3 NEGATIVE
chr5:150478241	rs34552731	2b	LIKELY TO AFFECT BINDING	GPX3 NEGATIVE
chr5:150505176	rs10045859	2b	LIKELY TO AFFECT BINDING	GPX3 NEGATIVE
chr5:150505793	rs2303028	2b	LIKELY TO AFFECT BINDING	GPX3 NEGATIVE
chr5:150505891	rs76506773	2b	LIKELY TO AFFECT BINDING	GPX3 NEGATIVE
chr5:150460319	rs10038339	3a	LESS LIKELY TO AFFECT BINDING	GPX3 NEGATIVE
chr5:150478222	rs76462670	3a	LESS LIKELY TO AFFECT BINDING	GPX3 NEGATIVE
chr5:150503844	rs112318403	3a	LESS LIKELY TO AFFECT BINDING	GPX3 NEGATIVE
chr5:150448368	rs112220627	4	MINIMAL BINDING EVIDENCE	GPX3 NEGATIVE
chr5:150448371	rs34165708	4	MINIMAL BINDING EVIDENCE	GPX3 NEGATIVE
chr5:150448373	rs36022741	4	MINIMAL BINDING EVIDENCE	GPX3 NEGATIVE
chr5:150448374	rs35618713	4	MINIMAL BINDING EVIDENCE	GPX3 NEGATIVE
chr5:150448375	rs1862364	4	MINIMAL BINDING EVIDENCE	GPX3 NEGATIVE
chr5:150448403	rs34063173	4	MINIMAL BINDING EVIDENCE	GPX3 NEGATIVE
chr5:150448437	rs28685170	4	MINIMAL BINDING EVIDENCE	GPX3 NEGATIVE
chr5:150460274	rs71586195	4	MINIMAL BINDING EVIDENCE	GPX3 NEGATIVE
chr5:150503866	rs199942887	4	MINIMAL BINDING EVIDENCE	GPX3 NEGATIVE
chr5:150503870	rs144891119	4	MINIMAL BINDING EVIDENCE	GPX3 NEGATIVE
chr5:150503871	rs138779149	4	MINIMAL BINDING EVIDENCE	GPX3 NEGATIVE
chr5:150505088	rs186458377	4	MINIMAL BINDING EVIDENCE	GPX3 NEGATIVE
chr5:150505187	rs149381812	4	MINIMAL BINDING EVIDENCE	GPX3 NEGATIVE
chr5:150505188	rs61503705	4	MINIMAL BINDING EVIDENCE	GPX3 NEGATIVE
chr5:150505917	rs200286991	4	MINIMAL BINDING EVIDENCE	GPX3 NEGATIVE
chr6:28522247	rs187417136	3a	LESS LIKELY TO AFFECT BINDING	GPX5 POSITIVE
chr6:28555724	rs149005142	4	MINIMAL BINDING EVIDENCE	GPX5 POSITIVE
chr6:28429725	rs113117273	5	MINIMAL BINDING EVIDENCE	GPX5 POSITIVE
chr6:28511752	rs114393943	4	MINIMAL BINDING EVIDENCE	GPX5 NEGATIVE
(b) DNA repair gene rSNVs
chr11:47198224	rs188310528	2b	LIKELY TO AFFECT BINDING	DDB2 POSITIVE
chr11:47198287	rs201005829	2b	LIKELY TO AFFECT BINDING	DDB2 POSITIVE
chr11:47198820	rs145308261	2b	LIKELY TO AFFECT BINDING	DDB2 POSITIVE
chr11:47237358	rs4647709	2b	LIKELY TO AFFECT BINDING	DDB2 POSITIVE
chr11:47270136	rs182933312	2b	LIKELY TO AFFECT BINDING	DDB2 POSITIVE
chr11:47198146	rs201970430	4	MINIMAL BINDING EVIDENCE	DDB2 POSITIVE
chr11:47198852	rs147631947	4	MINIMAL BINDING EVIDENCE	DDB2 POSITIVE
chr11:47237086	rs113808506	4	MINIMAL BINDING EVIDENCE	DDB2 POSITIVE
chr11:47237346	rs190444068	4	MINIMAL BINDING EVIDENCE	DDB2 POSITIVE
chr11:47237416	rs182264349	4	MINIMAL BINDING EVIDENCE	DDB2 POSITIVE
chr11:47261324	rs74874192	4	MINIMAL BINDING EVIDENCE	DDB2 POSITIVE
chr11:47270124	rs190730053	4	MINIMAL BINDING EVIDENCE	DDB2 POSITIVE
chr11:47282717	rs183510529	5	MINIMAL BINDING EVIDENCE	DDB2 POSITIVE
chr11:47282789	rs113593509	5	MINIMAL BINDING EVIDENCE	DDB2 POSITIVE
chr11:47282790	rs113457504	5	MINIMAL BINDING EVIDENCE	DDB2 POSITIVE
chr11:47231793	rs55951517	4	MINIMAL BINDING EVIDENCE	DDB2 NEGATIVE
chr11:47231827	rs144436843	4	MINIMAL BINDING EVIDENCE	DDB2 NEGATIVE
chr11:47231828	rs181179177	4	MINIMAL BINDING EVIDENCE	DDB2 NEGATIVE
chr11:47205796	rs190707608	5	MINIMAL BINDING EVIDENCE	DDB2 NEGATIVE
chr11:47205874	rs182906985	5	MINIMAL BINDING EVIDENCE	DDB2 NEGATIVE
chr11:47231700	rs11602252	5	MINIMAL BINDING EVIDENCE	DDB2 NEGATIVE
chr11:47231705	rs11602254	5	MINIMAL BINDING EVIDENCE	DDB2 NEGATIVE
chr11:47296023	rs77775922	5	MINIMAL BINDING EVIDENCE	DDB2 NEGATIVE
chr11:47296051	rs118167998	5	MINIMAL BINDING EVIDENCE	DDB2 NEGATIVE
chr11:47296119	rs200598460	5	MINIMAL BINDING EVIDENCE	DDB2 NEGATIVE
chr11:47296132	rs3209722	5	MINIMAL BINDING EVIDENCE	DDB2 NEGATIVE
chr13:103507228	rs4150276	1f	LIKELY TO AFFECT BINDING AND LINKED TO THE EXPRESSION OF A GENE TARGET	ERCC5 POSITIVE
chr13:103423837	rs140865221	2b	LIKELY TO AFFECT BINDING	ERCC5 POSITIVE
chr13:103465092	rs187521808	2b	LIKELY TO AFFECT BINDING	ERCC5 POSITIVE
chr13:103465128	rs184728624	2b	LIKELY TO AFFECT BINDING	ERCC5 POSITIVE
chr13:103466544	rs116554712	2b	LIKELY TO AFFECT BINDING	ERCC5 POSITIVE
chr13:103507319	rs181109769	2b	LIKELY TO AFFECT BINDING	ERCC5 POSITIVE
chr13:103432321	rs187250827	2c	LIKELY TO AFFECT BINDING	ERCC5 POSITIVE
chr13:103507255	rs188285505	2c	LIKELY TO AFFECT BINDING	ERCC5 POSITIVE
chr13:103423800	rs192221584	3a	LESS LIKELY TO AFFECT BINDING	ERCC5 POSITIVE
chr13:103423823	rs184708296	3a	LESS LIKELY TO AFFECT BINDING	ERCC5 POSITIVE
chr13:103427067	rs202133103	3a	LESS LIKELY TO AFFECT BINDING	ERCC5 POSITIVE
chr13:103427151	rs143987415	3a	LESS LIKELY TO AFFECT BINDING	ERCC5 POSITIVE
chr13:103427100	rs12585462	4	MINIMAL BINDING EVIDENCE	ERCC5 POSITIVE
chr13:103465114	rs192802873	4	MINIMAL BINDING EVIDENCE	ERCC5 POSITIVE
chr13:103465166	rs61966024	4	MINIMAL BINDING EVIDENCE	ERCC5 POSITIVE
chr13:103466643	rs76143883	4	MINIMAL BINDING EVIDENCE	ERCC5 POSITIVE
chr13:103466655	rs143326763	4	MINIMAL BINDING EVIDENCE	ERCC5 POSITIVE
chr13:103466905	rs146728219	5	MINIMAL BINDING EVIDENCE	ERCC5 POSITIVE
chr13:103466957	rs79257371	5	MINIMAL BINDING EVIDENCE	ERCC5 POSITIVE
chr13:103466973	rs200042275	5	MINIMAL BINDING EVIDENCE	ERCC5 POSITIVE
chr13:103466981	rs2146990	5	MINIMAL BINDING EVIDENCE	ERCC5 POSITIVE
chr13:103382482	rs184806294	2b	LIKELY TO AFFECT BINDING	ERCC5 NEGATIVE
chr13:103382660	rs146478877	2b	LIKELY TO AFFECT BINDING	ERCC5 NEGATIVE
chr13:103382386	rs183474409	4	MINIMAL BINDING EVIDENCE	ERCC5 NEGATIVE
chr13:103382387	rs186662851	4	MINIMAL BINDING EVIDENCE	ERCC5 NEGATIVE
chr13:103382389	rs191565221	4	MINIMAL BINDING EVIDENCE	ERCC5 NEGATIVE
chr13:103382403	rs139179962	4	MINIMAL BINDING EVIDENCE	ERCC5 NEGATIVE
chr13:103382659	rs144153566	4	MINIMAL BINDING EVIDENCE	ERCC5 NEGATIVE
chr13:103382682	rs188174885	4	MINIMAL BINDING EVIDENCE	ERCC5 NEGATIVE
chr13:103382699	rs200239728	5	MINIMAL BINDING EVIDENCE	ERCC5 NEGATIVE
chr5:86700979	rs115110967	5	MINIMAL BINDING EVIDENCE	CCNH POSITIVE
chr5:86701013	rs113424217	5	MINIMAL BINDING EVIDENCE	CCNH POSITIVE
chr5:86701075	rs3093807	5	MINIMAL BINDING EVIDENCE	CCNH POSITIVE
chr5:86695539	rs113239013	5	MINIMAL BINDING EVIDENCE	CCNH NEGATIVE
chr5:86695542	rs111873438	5	MINIMAL BINDING EVIDENCE	CCNH NEGATIVE
chr5:86695548	rs142479868	5	MINIMAL BINDING EVIDENCE	CCNH NEGATIVE
chr5:86713184	rs146957502	5	MINIMAL BINDING EVIDENCE	CCNH NEGATIVE
chr3:37032854	rs201770616	2b	LIKELY TO AFFECT BINDING	MLH1 POSITIVE
chr3:37032790	rs201662435	4	MINIMAL BINDING EVIDENCE	MLH1 POSITIVE
chr3:37157099	rs116596718	2b	LIKELY TO AFFECT BINDING	MLH1 NEGATIVE
chr3:36985865	rs145070498	4	MINIMAL BINDING EVIDENCE	MLH1 NEGATIVE
chr3:36985878	rs13421	4	MINIMAL BINDING EVIDENCE	MLH1 NEGATIVE
chr3:36985879	rs9882004	4	MINIMAL BINDING EVIDENCE	MLH1 NEGATIVE
chr3:37156996	rs141775918	4	MINIMAL BINDING EVIDENCE	MLH1 NEGATIVE
chr3:37157047	rs191183729	4	MINIMAL BINDING EVIDENCE	MLH1 NEGATIVE
chr3:37080789	rs146395015	5	MINIMAL BINDING EVIDENCE	MLH1 NEGATIVE
chr3:37080794	rs78203977	5	MINIMAL BINDING EVIDENCE	MLH1 NEGATIVE
chr3:37081954	rs141027133	5	MINIMAL BINDING EVIDENCE	MLH1 NEGATIVE
chr3:37081977	rs55933925	5	MINIMAL BINDING EVIDENCE	MLH1 NEGATIVE
chr3:9854864	rs11708462	1f	LIKELY TO AFFECT BINDING AND LINKED TO THE EXPRESSION OF A GENE TARGET	OGG1 POSITIVE
chr3:9920564	rs180765357	2a	LIKELY TO AFFECT BINDING	OGG1 POSITIVE
chr3:9792641	rs142483298	2b	LIKELY TO AFFECT BINDING	OGG1 POSITIVE
chr3:9792642	rs147083396	2b	LIKELY TO AFFECT BINDING	OGG1 POSITIVE
chr3:9792698	rs138037313	2b	LIKELY TO AFFECT BINDING	OGG1 POSITIVE
chr3:9792776	rs138111256	2b	LIKELY TO AFFECT BINDING	OGG1 POSITIVE
chr3:9792784	rs1801127	2b	LIKELY TO AFFECT BINDING	OGG1 POSITIVE
chr3:9792797	rs139632793	2b	LIKELY TO AFFECT BINDING	OGG1 POSITIVE
chr3:9886179	rs182186737	2b	LIKELY TO AFFECT BINDING	OGG1 POSITIVE
chr3:9904110	rs13077310	2b	LIKELY TO AFFECT BINDING	OGG1 POSITIVE
chr3:9904152	rs13061295	2b	LIKELY TO AFFECT BINDING	OGG1 POSITIVE
chr3:9920591	rs143766859	2b	LIKELY TO AFFECT BINDING	OGG1 POSITIVE
chr3:9920697	rs60372192	2b	LIKELY TO AFFECT BINDING	OGG1 POSITIVE
chr3:9792712	rs200865964	3a	LESS LIKELY TO AFFECT BINDING	OGG1 POSITIVE
chr3:9792539	rs147787215	4	MINIMAL BINDING EVIDENCE	OGG1 POSITIVE
chr3:9792544	rs56411692	4	MINIMAL BINDING EVIDENCE	OGG1 POSITIVE
chr3:9792664	rs201668327	4	MINIMAL BINDING EVIDENCE	OGG1 POSITIVE
chr3:9792725	rs201580660	4	MINIMAL BINDING EVIDENCE	OGG1 POSITIVE
chr3:9792743	rs17050550	4	MINIMAL BINDING EVIDENCE	OGG1 POSITIVE
chr3:9792759	rs149243735	4	MINIMAL BINDING EVIDENCE	OGG1 POSITIVE
chr3:9792817	rs114844529	4	MINIMAL BINDING EVIDENCE	OGG1 POSITIVE
chr3:9854842	rs115217024	4	MINIMAL BINDING EVIDENCE	OGG1 POSITIVE
chr3:9886146	rs191209813	4	MINIMAL BINDING EVIDENCE	OGG1 POSITIVE
chr3:9904159	rs183957	4	MINIMAL BINDING EVIDENCE	OGG1 POSITIVE
chr3:9904164	rs1718560	4	MINIMAL BINDING EVIDENCE	OGG1 POSITIVE
chr3:9920534	rs142220074	4	MINIMAL BINDING EVIDENCE	OGG1 POSITIVE
chr3:9920665	rs58940229	4	MINIMAL BINDING EVIDENCE	OGG1 POSITIVE
chr3:9920740	rs113484243	4	MINIMAL BINDING EVIDENCE	OGG1 POSITIVE
chr3:9920741	rs111517399	4	MINIMAL BINDING EVIDENCE	OGG1 POSITIVE
chr3:9820307	rs62245639	5	MINIMAL BINDING EVIDENCE	OGG1 POSITIVE
chr3:9820412	rs73113556	5	MINIMAL BINDING EVIDENCE	OGG1 POSITIVE
chr3:9820440	rs191888317	5	MINIMAL BINDING EVIDENCE	OGG1 POSITIVE
chr3:9742414	rs115773546	5	MINIMAL BINDING EVIDENCE	OGG1 NEGATIVE
chr3:9742499	rs200580974	5	MINIMAL BINDING EVIDENCE	OGG1 NEGATIVE
chr5:74871276	rs186459543	2b	LIKELY TO AFFECT BINDING	POLK POSITIVE
chr5:74871395	rs3094264	2b	LIKELY TO AFFECT BINDING	POLK POSITIVE
chr5:74871268	rs5744647	4	MINIMAL BINDING EVIDENCE	POLK POSITIVE
chr5:74871358	rs5744648	4	MINIMAL BINDING EVIDENCE	POLK POSITIVE
chr5:74871388	rs115419138	4	MINIMAL BINDING EVIDENCE	POLK POSITIVE
chr5:74871447	rs146244150	4	MINIMAL BINDING EVIDENCE	POLK POSITIVE
chr5:74952617	rs182565359	4	MINIMAL BINDING EVIDENCE	POLK POSITIVE
chr5:74964579	rs146266376	5	MINIMAL BINDING EVIDENCE	POLK POSITIVE
chr5:74964581	rs40059	5	MINIMAL BINDING EVIDENCE	POLK POSITIVE
chr5:74965938	rs113132645	5	MINIMAL BINDING EVIDENCE	POLK POSITIVE
chr5:74965941	rs73124774	5	MINIMAL BINDING EVIDENCE	POLK POSITIVE
chr5:74965976	rs7713211	5	MINIMAL BINDING EVIDENCE	POLK POSITIVE
chr5:74966022	rs181771009	5	MINIMAL BINDING EVIDENCE	POLK POSITIVE
chr6:111889788	rs6568688	2b	LIKELY TO AFFECT BINDING	REV3L POSITIVE
chr6:111897138	rs139356510	2b	LIKELY TO AFFECT BINDING	REV3L POSITIVE
chr6:111880722	rs202090066	3a	LESS LIKELY TO AFFECT BINDING	REV3L POSITIVE
chr6:111889585	rs7741600	3a	LESS LIKELY TO AFFECT BINDING	REV3L POSITIVE
chr6:111880759	rs202020640	4	MINIMAL BINDING EVIDENCE	REV3L POSITIVE
chr6:111880830	rs41289896	4	MINIMAL BINDING EVIDENCE	REV3L POSITIVE
chr6:111880845	rs117019258	4	MINIMAL BINDING EVIDENCE	REV3L POSITIVE
chr6:111880860	rs188506983	4	MINIMAL BINDING EVIDENCE	REV3L POSITIVE
chr6:111889938	rs146572213	4	MINIMAL BINDING EVIDENCE	REV3L POSITIVE
chr6:111890014	rs181314912	4	MINIMAL BINDING EVIDENCE	REV3L POSITIVE
chr6:111901552	rs200074354	4	MINIMAL BINDING EVIDENCE	REV3L POSITIVE
chr6:111897045	rs188232788	5	MINIMAL BINDING EVIDENCE	REV3L POSITIVE
chr6:111897055	rs200875646	5	MINIMAL BINDING EVIDENCE	REV3L POSITIVE
chr6:111897073	rs201424262	5	MINIMAL BINDING EVIDENCE	REV3L POSITIVE
chr6:111839391	rs189728152	2b	LIKELY TO AFFECT BINDING	REV3L NEGATIVE
chr6:111839401	rs74878458	2b	LIKELY TO AFFECT BINDING	REV3L NEGATIVE
chr6:111800112	rs7750803	4	MINIMAL BINDING EVIDENCE	REV3L NEGATIVE
chr6:111800199	rs114163666	4	MINIMAL BINDING EVIDENCE	REV3L NEGATIVE
chr6:111839465	rs9481161	4	MINIMAL BINDING EVIDENCE	REV3L NEGATIVE
chr6:111575337	rs180899973	5	MINIMAL BINDING EVIDENCE	REV3L NEGATIVE
chr6:111575364	rs147239013	5	MINIMAL BINDING EVIDENCE	REV3L NEGATIVE
chr6:111795604	rs185000270	5	MINIMAL BINDING EVIDENCE	REV3L NEGATIVE
chr6:111874432	rs77589665	5	MINIMAL BINDING EVIDENCE	REV3L NEGATIVE
chr6:111874456	rs192620776	5	MINIMAL BINDING EVIDENCE	REV3L NEGATIVE
chr6:111874473	rs140966127	5	MINIMAL BINDING EVIDENCE	REV3L NEGATIVE
chr6:111874481	rs184811053	5	MINIMAL BINDING EVIDENCE	REV3L NEGATIVE
chr6:111874499	rs113368699	5	MINIMAL BINDING EVIDENCE	REV3L NEGATIVE
chr3:48507893	rs199752084	2b	LIKELY TO AFFECT BINDING	TREX1 POSITIVE
chr3:48520627	rs145843526	2b	LIKELY TO AFFECT BINDING	TREX1 POSITIVE
chr3:48520645	rs201243667	2b	LIKELY TO AFFECT BINDING	TREX1 POSITIVE
chr3:48510788	rs146000702	3a	LESS LIKELY TO AFFECT BINDING	TREX1 POSITIVE
chr3:48510793	rs142212442	3a	LESS LIKELY TO AFFECT BINDING	TREX1 POSITIVE
chr3:48520732	rs113411829	3a	LESS LIKELY TO AFFECT BINDING	TREX1 POSITIVE
chr3:48482261	rs184823202	4	MINIMAL BINDING EVIDENCE	TREX1 POSITIVE
chr3:48507573	rs142712193	4	MINIMAL BINDING EVIDENCE	TREX1 POSITIVE
chr3:48507574	rs3135940	4	MINIMAL BINDING EVIDENCE	TREX1 POSITIVE
chr3:48507821	rs3135942	4	MINIMAL BINDING EVIDENCE	TREX1 POSITIVE
chr3:48507845	rs140593977	4	MINIMAL BINDING EVIDENCE	TREX1 POSITIVE
chr3:48507848	rs35498346	4	MINIMAL BINDING EVIDENCE	TREX1 POSITIVE
chr3:48510772	rs138703955	4	MINIMAL BINDING EVIDENCE	TREX1 POSITIVE
chr3:48510830	rs139034654	4	MINIMAL BINDING EVIDENCE	TREX1 POSITIVE
chr3:48510844	rs147578476	4	MINIMAL BINDING EVIDENCE	TREX1 POSITIVE
chr3:48510860	rs202221612	4	MINIMAL BINDING EVIDENCE	TREX1 POSITIVE
chr3:48510905	rs140407949	4	MINIMAL BINDING EVIDENCE	TREX1 POSITIVE
chr3:48520599	rs188057779	4	MINIMAL BINDING EVIDENCE	TREX1 POSITIVE
chr3:48520610	rs192985646	4	MINIMAL BINDING EVIDENCE	TREX1 POSITIVE
chr3:48520612	rs199607469	4	MINIMAL BINDING EVIDENCE	TREX1 POSITIVE
chr3:48520665	rs149835350	4	MINIMAL BINDING EVIDENCE	TREX1 POSITIVE
chr3:48519916	rs189755727	5	MINIMAL BINDING EVIDENCE	TREX1 POSITIVE
chr3:48519972	rs145304500	5	MINIMAL BINDING EVIDENCE	TREX1 POSITIVE
chr3:48519991	rs183554610	5	MINIMAL BINDING EVIDENCE	TREX1 POSITIVE
chr3:48520015	rs149063536	5	MINIMAL BINDING EVIDENCE	TREX1 POSITIVE
chr3:48520111	rs74391970	5	MINIMAL BINDING EVIDENCE	TREX1 POSITIVE
chr3:48520112	rs9311427	5	MINIMAL BINDING EVIDENCE	TREX1 POSITIVE
chr3:48471604	rs62264266	2b	LIKELY TO AFFECT BINDING	TREX1 NEGATIVE
chr3:48507086	rs182124981	2b	LIKELY TO AFFECT BINDING	TREX1 NEGATIVE
chr3:48516674	rs75511785	2b	LIKELY TO AFFECT BINDING	TREX1 NEGATIVE
chr3:48540920	rs140997325	2b	LIKELY TO AFFECT BINDING	TREX1 NEGATIVE
chr3:48457940	rs34104277	3a	LESS LIKELY TO AFFECT BINDING	TREX1 NEGATIVE
chr3:48452575	rs115577027	4	MINIMAL BINDING EVIDENCE	TREX1 NEGATIVE
chr3:48457905	rs34569846	4	MINIMAL BINDING EVIDENCE	TREX1 NEGATIVE
chr3:48474358	rs148230990	4	MINIMAL BINDING EVIDENCE	TREX1 NEGATIVE
chr3:48516667	rs189119406	4	MINIMAL BINDING EVIDENCE	TREX1 NEGATIVE
chr3:48527224	rs146240237	5	MINIMAL BINDING EVIDENCE	TREX1 NEGATIVE
chr3:14188166	rs184377665	3a	LESS LIKELY TO AFFECT BINDING	XPC POSITIVE
chr3:14212227	rs181914419	3a	LESS LIKELY TO AFFECT BINDING	XPC POSITIVE
chr3:14212257	rs2290711	3a	LESS LIKELY TO AFFECT BINDING	XPC POSITIVE
chr3:14188037	rs3731174	4	MINIMAL BINDING EVIDENCE	XPC POSITIVE
chr3:14188040	rs73817829	4	MINIMAL BINDING EVIDENCE	XPC POSITIVE
chr3:14188041	rs146598750	4	MINIMAL BINDING EVIDENCE	XPC POSITIVE
chr3:14188061	rs141444921	4	MINIMAL BINDING EVIDENCE	XPC POSITIVE
chr3:14212239	rs3731078	4	MINIMAL BINDING EVIDENCE	XPC POSITIVE
chr3:14212390	rs186464669	4	MINIMAL BINDING EVIDENCE	XPC POSITIVE
chr3:14212542	rs147113444	4	MINIMAL BINDING EVIDENCE	XPC POSITIVE
chr3:14212572	rs3731076	4	MINIMAL BINDING EVIDENCE	XPC POSITIVE
chr3:14173710	rs183322650	5	MINIMAL BINDING EVIDENCE	XPC POSITIVE
chr3:14173724	rs139896807	5	MINIMAL BINDING EVIDENCE	XPC POSITIVE
chr3:14173771	rs76785718	5	MINIMAL BINDING EVIDENCE	XPC POSITIVE
chr3:14181492	rs186173579	5	MINIMAL BINDING EVIDENCE	XPC POSITIVE
chr3:14181596	rs115887735	5	MINIMAL BINDING EVIDENCE	XPC POSITIVE
chr3:14243103	rs76227933	5	MINIMAL BINDING EVIDENCE	XPC POSITIVE
chr3:14251180	rs146913757	5	MINIMAL BINDING EVIDENCE	XPC POSITIVE
chr3:14251212	rs191604200	5	MINIMAL BINDING EVIDENCE	XPC POSITIVE
chr3:14319242	rs144420854	5	MINIMAL BINDING EVIDENCE	XPC NEGATIVE
chr3:14319324	rs748118	5	MINIMAL BINDING EVIDENCE	XPC NEGATIVE
chrX:96205348	rs138139387	5	MINIMAL BINDING EVIDENCE	RPA4 POSITIVE
chr11:108031830	rs199955412	2b	LIKELY TO AFFECT BINDING	ATM POSITIVE
chr11:108031879	rs36011340	2b	LIKELY TO AFFECT BINDING	ATM POSITIVE
chr11:108093388	rs35349629	2b	LIKELY TO AFFECT BINDING	ATM POSITIVE
chr11:108162268	rs191074513	2b	LIKELY TO AFFECT BINDING	ATM POSITIVE
chr11:108031925	rs184448909	4	MINIMAL BINDING EVIDENCE	ATM POSITIVE
chr11:108031931	rs113752046	4	MINIMAL BINDING EVIDENCE	ATM POSITIVE
chr11:108093560	rs111394954	4	MINIMAL BINDING EVIDENCE	ATM POSITIVE
chr11:108093615	rs4987880	4	MINIMAL BINDING EVIDENCE	ATM POSITIVE
chr11:108094737	rs147161304	4	MINIMAL BINDING EVIDENCE	ATM POSITIVE
chr11:108162179	rs185775038	4	MINIMAL BINDING EVIDENCE	ATM POSITIVE
chr11:108338189	rs75569151	4	MINIMAL BINDING EVIDENCE	ATM POSITIVE
chr11:108338220	rs190785042	4	MINIMAL BINDING EVIDENCE	ATM POSITIVE
chr11:108338231	rs142367221	4	MINIMAL BINDING EVIDENCE	ATM POSITIVE
chr11:108338325	rs80111409	4	MINIMAL BINDING EVIDENCE	ATM POSITIVE
chr11:108243198	rs185058987	5	MINIMAL BINDING EVIDENCE	ATM POSITIVE
chr11:108243212	rs189892542	5	MINIMAL BINDING EVIDENCE	ATM POSITIVE
chr11:108243301	rs193186629	5	MINIMAL BINDING EVIDENCE	ATM POSITIVE
chr1:45804049	rs3219472	1f	LIKELY TO AFFECT BINDING AND LINKED TO THE EXPRESSION OF A GENE TARGET	MUTYH POSITIVE
chr1:45772169	rs192332756	2a	LIKELY TO AFFECT BINDING	MUTYH POSITIVE
chr1:45792481	rs186410929	2a	LIKELY TO AFFECT BINDING	MUTYH POSITIVE
chr1:45792533	rs79080934	2a	LIKELY TO AFFECT BINDING	MUTYH POSITIVE
chr1:45793596	rs148852358	2a	LIKELY TO AFFECT BINDING	MUTYH POSITIVE
chr1:45792440	rs75904605	2b	LIKELY TO AFFECT BINDING	MUTYH POSITIVE
chr1:45793723	rs116119975	2b	LIKELY TO AFFECT BINDING	MUTYH POSITIVE
chr1:45793726	rs199575714	2b	LIKELY TO AFFECT BINDING	MUTYH POSITIVE
chr1:45793763	rs200925862	2b	LIKELY TO AFFECT BINDING	MUTYH POSITIVE
chr1:45794051	rs78358893	2b	LIKELY TO AFFECT BINDING	MUTYH POSITIVE
chr1:45800395	rs79877058	2c	LIKELY TO AFFECT BINDING	MUTYH POSITIVE
chr1:45793490	rs142255425	3a	LESS LIKELY TO AFFECT BINDING	MUTYH POSITIVE
chr1:45793624	rs137881196	3a	LESS LIKELY TO AFFECT BINDING	MUTYH POSITIVE
chr1:45804060	rs184379810	3a	LESS LIKELY TO AFFECT BINDING	MUTYH POSITIVE
chr1:45804088	rs3219471	3a	LESS LIKELY TO AFFECT BINDING	MUTYH POSITIVE
chr1:45770018	rs151158610	4	MINIMAL BINDING EVIDENCE	MUTYH POSITIVE
chr1:45770030	rs188445501	4	MINIMAL BINDING EVIDENCE	MUTYH POSITIVE
chr1:45770186	rs189229732	4	MINIMAL BINDING EVIDENCE	MUTYH POSITIVE
chr1:45770196	rs192590656	4	MINIMAL BINDING EVIDENCE	MUTYH POSITIVE
chr1:45772031	rs78900194	4	MINIMAL BINDING EVIDENCE	MUTYH POSITIVE
chr1:45772168	rs187429503	4	MINIMAL BINDING EVIDENCE	MUTYH POSITIVE
chr1:45793524	rs139719710	4	MINIMAL BINDING EVIDENCE	MUTYH POSITIVE
chr1:45793565	rs147652653	4	MINIMAL BINDING EVIDENCE	MUTYH POSITIVE
chr1:45793569	rs150145508	4	MINIMAL BINDING EVIDENCE	MUTYH POSITIVE
chr1:45793607	rs116004018	4	MINIMAL BINDING EVIDENCE	MUTYH POSITIVE
chr1:45793608	rs115697207	4	MINIMAL BINDING EVIDENCE	MUTYH POSITIVE
chr1:45793688	rs145883476	4	MINIMAL BINDING EVIDENCE	MUTYH POSITIVE
chr1:45793694	rs111452832	4	MINIMAL BINDING EVIDENCE	MUTYH POSITIVE
chr1:45793698	rs76394094	4	MINIMAL BINDING EVIDENCE	MUTYH POSITIVE
chr1:45793744	rs116056087	4	MINIMAL BINDING EVIDENCE	MUTYH POSITIVE
chr1:45793745	rs139735164	4	MINIMAL BINDING EVIDENCE	MUTYH POSITIVE
chr1:45793779	rs115711960	4	MINIMAL BINDING EVIDENCE	MUTYH POSITIVE
chr1:45793971	rs202009475	4	MINIMAL BINDING EVIDENCE	MUTYH POSITIVE
chr1:45794014	rs56015816	4	MINIMAL BINDING EVIDENCE	MUTYH POSITIVE
chr1:45794100	rs72890565	4	MINIMAL BINDING EVIDENCE	MUTYH POSITIVE
chr1:45813940	rs2153608	1b	LIKELY TO AFFECT BINDING AND LINKED TO THE EXPRESSION OF A GENE TARGET	MUTYH NEGATIVE
chr1:45732194	rs192344263	2a	LIKELY TO AFFECT BINDING	MUTYH NEGATIVE
chr1:45732044	rs140877032	2b	LIKELY TO AFFECT BINDING	MUTYH NEGATIVE
chr1:45813960	rs149619854	2b	LIKELY TO AFFECT BINDING	MUTYH NEGATIVE
chr1:45813970	rs191027883	2b	LIKELY TO AFFECT BINDING	MUTYH NEGATIVE
chr1:45731909	rs72686423	3a	LESS LIKELY TO AFFECT BINDING	MUTYH NEGATIVE
chr1:45731876	rs61789820	4	MINIMAL BINDING EVIDENCE	MUTYH NEGATIVE
chr1:45732096	rs150178653	4	MINIMAL BINDING EVIDENCE	MUTYH NEGATIVE
chr1:45732105	rs182790964	4	MINIMAL BINDING EVIDENCE	MUTYH NEGATIVE
chr1:45732107	rs138129971	4	MINIMAL BINDING EVIDENCE	MUTYH NEGATIVE
chr13:108829283	rs188439812	2b	LIKELY TO AFFECT BINDING	LIG4 POSITIVE
chr13:108829314	rs139005477	2b	LIKELY TO AFFECT BINDING	LIG4 POSITIVE
chr13:108866608	rs3093742	2b	LIKELY TO AFFECT BINDING	LIG4 POSITIVE
chr13:108877950	rs188663412	3a	LESS LIKELY TO AFFECT BINDING	LIG4 POSITIVE
chr13:108829293	rs78005100	4	MINIMAL BINDING EVIDENCE	LIG4 POSITIVE
chr13:108865277	rs141293532	4	MINIMAL BINDING EVIDENCE	LIG4 POSITIVE
chr13:108865459	rs191002922	4	MINIMAL BINDING EVIDENCE	LIG4 POSITIVE
chr13:108865460	rs3093748	4	MINIMAL BINDING EVIDENCE	LIG4 POSITIVE
chr13:108866508	rs61113578	4	MINIMAL BINDING EVIDENCE	LIG4 POSITIVE
chr13:108866559	rs3093743	4	MINIMAL BINDING EVIDENCE	LIG4 POSITIVE
chr13:108866656	rs77008707	4	MINIMAL BINDING EVIDENCE	LIG4 POSITIVE
chr13:108871483	rs34008748	4	MINIMAL BINDING EVIDENCE	LIG4 POSITIVE
chr13:108871488	rs12428136	4	MINIMAL BINDING EVIDENCE	LIG4 POSITIVE
chr13:108864058	rs78742973	5	MINIMAL BINDING EVIDENCE	LIG4 POSITIVE
chr13:108928584	rs189713979	5	MINIMAL BINDING EVIDENCE	LIG4 NEGATIVE
chr13:108928637	rs149030485	5	MINIMAL BINDING EVIDENCE	LIG4 NEGATIVE
chr3:142366915	rs150243875	2a	LIKELY TO AFFECT BINDING	ATR POSITIVE
chr3:142316812	rs138462229	2b	LIKELY TO AFFECT BINDING	ATR POSITIVE
chr3:142316862	rs181940204	2b	LIKELY TO AFFECT BINDING	ATR POSITIVE
chr3:142316804	rs76661792	3a	LESS LIKELY TO AFFECT BINDING	ATR POSITIVE
chr3:142316963	rs143964533	3a	LESS LIKELY TO AFFECT BINDING	ATR POSITIVE
chr3:142085453	rs188117588	4	MINIMAL BINDING EVIDENCE	ATR POSITIVE
chr3:142314824	rs183071424	4	MINIMAL BINDING EVIDENCE	ATR POSITIVE
chr3:142314895	rs146721052	4	MINIMAL BINDING EVIDENCE	ATR POSITIVE
chr3:142314947	rs188050165	4	MINIMAL BINDING EVIDENCE	ATR POSITIVE
chr3:142316837	rs77004489	4	MINIMAL BINDING EVIDENCE	ATR POSITIVE
chr3:142366824	rs115428995	4	MINIMAL BINDING EVIDENCE	ATR POSITIVE
chr3:142366907	rs140996521	4	MINIMAL BINDING EVIDENCE	ATR POSITIVE
chr3:142319524	rs77485542	5	MINIMAL BINDING EVIDENCE	ATR POSITIVE
chr3:142319624	rs182517253	5	MINIMAL BINDING EVIDENCE	ATR POSITIVE
chr3:142364668	rs59557609	5	MINIMAL BINDING EVIDENCE	ATR POSITIVE
chr3:142364907	rs139100604	5	MINIMAL BINDING EVIDENCE	ATR POSITIVE
chr3:142364977	rs200452943	5	MINIMAL BINDING EVIDENCE	ATR POSITIVE
chr3:142365020	rs184391891	5	MINIMAL BINDING EVIDENCE	ATR POSITIVE
chr3:142365040	rs149499295	5	MINIMAL BINDING EVIDENCE	ATR POSITIVE
chr3:142365109	rs189281939	5	MINIMAL BINDING EVIDENCE	ATR POSITIVE
chr3:142370826	rs189962618	5	MINIMAL BINDING EVIDENCE	ATR POSITIVE
chr3:142370849	rs180953812	5	MINIMAL BINDING EVIDENCE	ATR POSITIVE
chr3:142370865	rs11917460	5	MINIMAL BINDING EVIDENCE	ATR POSITIVE
chr16:1901892	rs1625393	1f	LIKELY TO AFFECT BINDING AND LINKED TO THE EXPRESSION OF A GENE TARGET	EME2 POSITIVE
chr16:1727557	rs11864255	2b	LIKELY TO AFFECT BINDING	EME2 POSITIVE
chr16:1727569	rs139366177	2b	LIKELY TO AFFECT BINDING	EME2 POSITIVE
chr16:1872478	rs238679	2b	LIKELY TO AFFECT BINDING	EME2 POSITIVE
chr16:1729557	rs147797551	4	MINIMAL BINDING EVIDENCE	EME2 POSITIVE
chr16:1729601	rs117517963	4	MINIMAL BINDING EVIDENCE	EME2 POSITIVE
chr16:1872434	rs191088272	4	MINIMAL BINDING EVIDENCE	EME2 POSITIVE
chr16:1872458	rs8045169	4	MINIMAL BINDING EVIDENCE	EME2 POSITIVE
chr16:1737285	rs141197343	5	MINIMAL BINDING EVIDENCE	EME2 POSITIVE
chr16:1737293	rs11647990	5	MINIMAL BINDING EVIDENCE	EME2 POSITIVE
chr16:1737309	rs79406245	5	MINIMAL BINDING EVIDENCE	EME2 POSITIVE
chr16:1737320	rs200650561	5	MINIMAL BINDING EVIDENCE	EME2 POSITIVE
chr16:1737359	rs145081225	5	MINIMAL BINDING EVIDENCE	EME2 POSITIVE
chr16:1737362	rs184494308	5	MINIMAL BINDING EVIDENCE	EME2 POSITIVE
chr16:1737374	rs148323081	5	MINIMAL BINDING EVIDENCE	EME2 POSITIVE
chr16:1737383	rs140836138	5	MINIMAL BINDING EVIDENCE	EME2 POSITIVE
chr16:1737433	rs34375394	5	MINIMAL BINDING EVIDENCE	EME2 POSITIVE
chr16:1742590	rs116972919	5	MINIMAL BINDING EVIDENCE	EME2 POSITIVE
chr16:1742684	rs138705204	5	MINIMAL BINDING EVIDENCE	EME2 POSITIVE
chr16:1901994	rs150172574	5	MINIMAL BINDING EVIDENCE	EME2 POSITIVE
chr16:1905484	rs114612715	5	MINIMAL BINDING EVIDENCE	EME2 POSITIVE
chr16:1905532	rs187941685	5	MINIMAL BINDING EVIDENCE	EME2 POSITIVE
chr16:1905570	rs73492215	5	MINIMAL BINDING EVIDENCE	EME2 POSITIVE
chr16:1905571	rs192282902	5	MINIMAL BINDING EVIDENCE	EME2 POSITIVE
chr16:1793833	rs17135504	4	MINIMAL BINDING EVIDENCE	EME2 NEGATIVE
chr16:1793892	rs191663700	4	MINIMAL BINDING EVIDENCE	EME2 NEGATIVE
chr2:127954621	rs73953288	2b	LIKELY TO AFFECT BINDING	ERCC3 POSITIVE
chr2:127954736	rs2134798	2b	LIKELY TO AFFECT BINDING	ERCC3 POSITIVE
chr2:127942790	rs13413852	4	MINIMAL BINDING EVIDENCE	ERCC3 POSITIVE
chr2:127942810	rs191554862	4	MINIMAL BINDING EVIDENCE	ERCC3 POSITIVE
chr2:128052345	rs186283421	4	MINIMAL BINDING EVIDENCE	ERCC3 POSITIVE
chr2:127953497	rs188512702	2b	LIKELY TO AFFECT BINDING	ERCC3 NEGATIVE
chr2:127953622	rs181354747	5	MINIMAL BINDING EVIDENCE	ERCC3 NEGATIVE
chr2:128019506	rs189697506	5	MINIMAL BINDING EVIDENCE	ERCC3 NEGATIVE
chr2:128019519	rs4150511	5	MINIMAL BINDING EVIDENCE	ERCC3 NEGATIVE
chr2:128019567	rs191363146	5	MINIMAL BINDING EVIDENCE	ERCC3 NEGATIVE
chr2:128019581	rs183938919	5	MINIMAL BINDING EVIDENCE	ERCC3 NEGATIVE
chr9:97845954	rs114204390	2b	LIKELY TO AFFECT BINDING	FANCC POSITIVE
chr9:97846064	rs187399340	2b	LIKELY TO AFFECT BINDING	FANCC POSITIVE
chr9:97852258	rs186800845	2b	LIKELY TO AFFECT BINDING	FANCC POSITIVE
chr9:98079632	rs78740003	2b	LIKELY TO AFFECT BINDING	FANCC POSITIVE
chr9:98079636	rs76217573	2b	LIKELY TO AFFECT BINDING	FANCC POSITIVE
chr9:98080343	rs140492990	2b	LIKELY TO AFFECT BINDING	FANCC POSITIVE
chr9:97852226	rs183827713	3a	LESS LIKELY TO AFFECT BINDING	FANCC POSITIVE
chr9:97846034	rs144766669	4	MINIMAL BINDING EVIDENCE	FANCC POSITIVE
chr9:98075394	rs144233357	4	MINIMAL BINDING EVIDENCE	FANCC POSITIVE
chr9:98079388	rs4647352	4	MINIMAL BINDING EVIDENCE	FANCC POSITIVE
chr9:98079621	rs13291153	4	MINIMAL BINDING EVIDENCE	FANCC POSITIVE
chr9:98079674	rs13292356	4	MINIMAL BINDING EVIDENCE	FANCC POSITIVE
chr9:98079688	rs13291178	4	MINIMAL BINDING EVIDENCE	FANCC POSITIVE
chr9:98080285	rs189878131	4	MINIMAL BINDING EVIDENCE	FANCC POSITIVE
chr9:98080306	rs4647346	4	MINIMAL BINDING EVIDENCE	FANCC POSITIVE
chr9:98051597	rs185915920	5	MINIMAL BINDING EVIDENCE	FANCC POSITIVE
chr9:98051796	rs74926531	5	MINIMAL BINDING EVIDENCE	FANCC POSITIVE
chr9:98051797	rs140023008	5	MINIMAL BINDING EVIDENCE	FANCC POSITIVE
chr9:98078532	rs4647359	5	MINIMAL BINDING EVIDENCE	FANCC POSITIVE
chr9:97846964	rs4743988	2b	LIKELY TO AFFECT BINDING	FANCC NEGATIVE
chr9:97869744	rs113078407	2b	LIKELY TO AFFECT BINDING	FANCC NEGATIVE
chr9:97869748	rs41313869	2b	LIKELY TO AFFECT BINDING	FANCC NEGATIVE
chr9:97869810	rs187001282	2b	LIKELY TO AFFECT BINDING	FANCC NEGATIVE
chr9:97951669	rs146992818	2b	LIKELY TO AFFECT BINDING	FANCC NEGATIVE
chr9:97846814	rs73654511	3a	LESS LIKELY TO AFFECT BINDING	FANCC NEGATIVE
chr9:97909973	rs142180528	3a	LESS LIKELY TO AFFECT BINDING	FANCC NEGATIVE
chr9:97846728	rs73654510	4	MINIMAL BINDING EVIDENCE	FANCC NEGATIVE
chr9:97846730	rs12347442	4	MINIMAL BINDING EVIDENCE	FANCC NEGATIVE
chr9:97846953	rs143144584	4	MINIMAL BINDING EVIDENCE	FANCC NEGATIVE
chr9:97869751	rs183031140	4	MINIMAL BINDING EVIDENCE	FANCC NEGATIVE
chr9:97906309	rs35800108	4	MINIMAL BINDING EVIDENCE	FANCC NEGATIVE
chr9:97951644	rs79316778	4	MINIMAL BINDING EVIDENCE	FANCC NEGATIVE
chr9:97951652	rs142409295	4	MINIMAL BINDING EVIDENCE	FANCC NEGATIVE
chr9:97862086	rs144528669	5	MINIMAL BINDING EVIDENCE	FANCC NEGATIVE
chr9:97862093	rs56161090	5	MINIMAL BINDING EVIDENCE	FANCC NEGATIVE
chr9:97862109	rs192262179	5	MINIMAL BINDING EVIDENCE	FANCC NEGATIVE
chr9:97862117	rs4647558	5	MINIMAL BINDING EVIDENCE	FANCC NEGATIVE
chr9:97906702	rs187006357	5	MINIMAL BINDING EVIDENCE	FANCC NEGATIVE
chr9:97906732	rs188889154	5	MINIMAL BINDING EVIDENCE	FANCC NEGATIVE
chr9:97906770	rs117086868	5	MINIMAL BINDING EVIDENCE	FANCC NEGATIVE
chr13:25086379	rs185019931	2a	LIKELY TO AFFECT BINDING	PARP4 POSITIVE
chr13:25076879	rs111662141	2b	LIKELY TO AFFECT BINDING	PARP4 POSITIVE
chr13:25085442	rs140153898	2b	LIKELY TO AFFECT BINDING	PARP4 POSITIVE
chr13:25085666	rs73154401	2b	LIKELY TO AFFECT BINDING	PARP4 POSITIVE
chr13:25086395	rs77522320	2b	LIKELY TO AFFECT BINDING	PARP4 POSITIVE
chr13:25076815	rs73154386	3a	LESS LIKELY TO AFFECT BINDING	PARP4 POSITIVE
chr13:25076829	rs9553324	3a	LESS LIKELY TO AFFECT BINDING	PARP4 POSITIVE
chr13:25085790	rs75401365	3a	LESS LIKELY TO AFFECT BINDING	PARP4 POSITIVE
chr13:25076808	rs187416514	4	MINIMAL BINDING EVIDENCE	PARP4 POSITIVE
chr13:25085367	rs184181248	4	MINIMAL BINDING EVIDENCE	PARP4 POSITIVE
chr13:25085380	rs115683669	4	MINIMAL BINDING EVIDENCE	PARP4 POSITIVE
chr13:25085412	rs111696632	4	MINIMAL BINDING EVIDENCE	PARP4 POSITIVE
chr13:25085501	rs143801366	4	MINIMAL BINDING EVIDENCE	PARP4 POSITIVE
chr2:190627215	rs62184266	2b	LIKELY TO AFFECT BINDING	PMS1 POSITIVE
chr2:190627520	rs137858592	2b	LIKELY TO AFFECT BINDING	PMS1 POSITIVE
chr2:190627557	rs150505519	2b	LIKELY TO AFFECT BINDING	PMS1 POSITIVE
chr2:190648829	rs189547607	2b	LIKELY TO AFFECT BINDING	PMS1 POSITIVE
chr2:190566968	rs138648536	3a	LESS LIKELY TO AFFECT BINDING	PMS1 POSITIVE
chr2:190566974	rs182314252	3a	LESS LIKELY TO AFFECT BINDING	PMS1 POSITIVE
chr2:190627306	rs144498671	4	MINIMAL BINDING EVIDENCE	PMS1 POSITIVE
chr2:190627320	rs189271762	4	MINIMAL BINDING EVIDENCE	PMS1 POSITIVE
chr2:190648703	rs5742924	4	MINIMAL BINDING EVIDENCE	PMS1 POSITIVE
chr2:190648714	rs5742925	4	MINIMAL BINDING EVIDENCE	PMS1 POSITIVE
chr2:190648804	rs5742926	4	MINIMAL BINDING EVIDENCE	PMS1 POSITIVE
chr2:190628540	rs189630161	5	MINIMAL BINDING EVIDENCE	PMS1 POSITIVE
chr2:190798938	rs6761221	1f	LIKELY TO AFFECT BINDING AND LINKED TO THE EXPRESSION OF A GENE TARGET	PMS1 NEGATIVE
chr2:190701519	rs143289878	2a	LIKELY TO AFFECT BINDING	PMS1 NEGATIVE
chr2:190798886	rs182860468	4	MINIMAL BINDING EVIDENCE	PMS1 NEGATIVE
chr2:190693954	rs147496414	5	MINIMAL BINDING EVIDENCE	PMS1 NEGATIVE
chr2:190694317	rs187851410	5	MINIMAL BINDING EVIDENCE	PMS1 NEGATIVE
chr2:190694369	rs191966858	5	MINIMAL BINDING EVIDENCE	PMS1 NEGATIVE
chr2:190694399	rs144223164	5	MINIMAL BINDING EVIDENCE	PMS1 NEGATIVE
chr2:190736103	rs256558	5	MINIMAL BINDING EVIDENCE	PMS1 NEGATIVE
chr2:190736161	rs146463822	5	MINIMAL BINDING EVIDENCE	PMS1 NEGATIVE
chr2:190736193	rs75405107	5	MINIMAL BINDING EVIDENCE	PMS1 NEGATIVE
chr2:190736202	rs256557	5	MINIMAL BINDING EVIDENCE	PMS1 NEGATIVE
chr2:190736236	rs140878703	5	MINIMAL BINDING EVIDENCE	PMS1 NEGATIVE
chr19:50362829	rs113785990	3a	LESS LIKELY TO AFFECT BINDING	PNKP POSITIVE
chr19:50362701	rs199813293	5	MINIMAL BINDING EVIDENCE	PNKP POSITIVE
chr19:50362729	rs117567207	5	MINIMAL BINDING EVIDENCE	PNKP POSITIVE
chr19:50362752	rs189185714	5	MINIMAL BINDING EVIDENCE	PNKP POSITIVE
chr19:50362770	rs181674745	5	MINIMAL BINDING EVIDENCE	PNKP POSITIVE
chr19:50456820	rs6509449	2b	LIKELY TO AFFECT BINDING	PNKP NEGATIVE
chr19:50456825	rs74679783	2b	LIKELY TO AFFECT BINDING	PNKP NEGATIVE
chr19:50457655	rs181779865	2b	LIKELY TO AFFECT BINDING	PNKP NEGATIVE
chr19:50457699	rs386451	2b	LIKELY TO AFFECT BINDING	PNKP NEGATIVE
chr19:50457720	rs374070	2b	LIKELY TO AFFECT BINDING	PNKP NEGATIVE
chr19:50456842	rs75296022	3a	LESS LIKELY TO AFFECT BINDING	PNKP NEGATIVE
chr19:50456844	rs75129071	3a	LESS LIKELY TO AFFECT BINDING	PNKP NEGATIVE
chr19:50456845	rs77980878	3a	LESS LIKELY TO AFFECT BINDING	PNKP NEGATIVE
chr19:50456847	rs78032831	3a	LESS LIKELY TO AFFECT BINDING	PNKP NEGATIVE
chr19:50457767	rs147552723	3a	LESS LIKELY TO AFFECT BINDING	PNKP NEGATIVE
chr19:50310774	rs62129186	4	MINIMAL BINDING EVIDENCE	PNKP NEGATIVE
chr19:50425127	rs144271491	4	MINIMAL BINDING EVIDENCE	PNKP NEGATIVE
chr19:50425178	rs73932010	4	MINIMAL BINDING EVIDENCE	PNKP NEGATIVE
chr19:50425203	rs115820788	4	MINIMAL BINDING EVIDENCE	PNKP NEGATIVE
chr19:50456798	rs201646682	4	MINIMAL BINDING EVIDENCE	PNKP NEGATIVE
chr19:50456829	rs77436947	4	MINIMAL BINDING EVIDENCE	PNKP NEGATIVE
chr19:50456855	rs75600889	4	MINIMAL BINDING EVIDENCE	PNKP NEGATIVE
chr19:50456856	rs75929556	4	MINIMAL BINDING EVIDENCE	PNKP NEGATIVE
chr19:50456864	rs77034526	4	MINIMAL BINDING EVIDENCE	PNKP NEGATIVE
chr19:50456865	rs80082690	4	MINIMAL BINDING EVIDENCE	PNKP NEGATIVE
chr19:50456866	rs79129158	4	MINIMAL BINDING EVIDENCE	PNKP NEGATIVE
chr19:50456868	rs78648232	4	MINIMAL BINDING EVIDENCE	PNKP NEGATIVE
chr19:50456874	rs76427801	4	MINIMAL BINDING EVIDENCE	PNKP NEGATIVE
chr19:50456893	rs76164170	4	MINIMAL BINDING EVIDENCE	PNKP NEGATIVE
chr19:50456894	rs74638775	4	MINIMAL BINDING EVIDENCE	PNKP NEGATIVE
chr19:50456899	rs77501321	4	MINIMAL BINDING EVIDENCE	PNKP NEGATIVE
chr19:50456904	rs79342388	4	MINIMAL BINDING EVIDENCE	PNKP NEGATIVE
chr19:50456905	rs79990286	4	MINIMAL BINDING EVIDENCE	PNKP NEGATIVE
chr19:50456907	rs75088479	4	MINIMAL BINDING EVIDENCE	PNKP NEGATIVE
chr19:50456908	rs75136706	4	MINIMAL BINDING EVIDENCE	PNKP NEGATIVE
chr19:50456912	rs75492616	4	MINIMAL BINDING EVIDENCE	PNKP NEGATIVE
chr19:50456914	rs78383278	4	MINIMAL BINDING EVIDENCE	PNKP NEGATIVE
chr19:50456922	rs79351205	4	MINIMAL BINDING EVIDENCE	PNKP NEGATIVE
chr19:50456925	rs75974249	4	MINIMAL BINDING EVIDENCE	PNKP NEGATIVE
chr19:50456926	rs75769180	4	MINIMAL BINDING EVIDENCE	PNKP NEGATIVE
chr19:50457563	rs80069864	4	MINIMAL BINDING EVIDENCE	PNKP NEGATIVE
chr19:50457670	rs111854138	4	MINIMAL BINDING EVIDENCE	PNKP NEGATIVE
chr19:50457693	rs76574755	4	MINIMAL BINDING EVIDENCE	PNKP NEGATIVE
chr19:50417798	rs150800946	5	MINIMAL BINDING EVIDENCE	PNKP NEGATIVE
chr19:50417866	rs2608883	5	MINIMAL BINDING EVIDENCE	PNKP NEGATIVE
chr19:50417888	rs10402390	5	MINIMAL BINDING EVIDENCE	PNKP NEGATIVE
chr19:50417905	rs11665866	5	MINIMAL BINDING EVIDENCE	PNKP NEGATIVE
chr19:50457310	rs73053393	5	MINIMAL BINDING EVIDENCE	PNKP NEGATIVE
chr19:50457328	rs200753023	5	MINIMAL BINDING EVIDENCE	PNKP NEGATIVE
chr19:50457330	rs190335185	5	MINIMAL BINDING EVIDENCE	PNKP NEGATIVE
chr19:50457345	rs10420344	5	MINIMAL BINDING EVIDENCE	PNKP NEGATIVE
chr19:50457393	rs58768527	5	MINIMAL BINDING EVIDENCE	PNKP NEGATIVE
chr19:50457488	rs77695494	5	MINIMAL BINDING EVIDENCE	PNKP NEGATIVE
chr19:50457534	rs202190680	5	MINIMAL BINDING EVIDENCE	PNKP NEGATIVE
chr19:50457550	rs12165127	5	MINIMAL BINDING EVIDENCE	PNKP NEGATIVE
chr19:50457551	rs201611696	5	MINIMAL BINDING EVIDENCE	PNKP NEGATIVE
chr19:50459872	rs191984107	5	MINIMAL BINDING EVIDENCE	PNKP NEGATIVE
chr19:50459893	rs75365871	5	MINIMAL BINDING EVIDENCE	PNKP NEGATIVE
chr19:50459894	rs76000550	5	MINIMAL BINDING EVIDENCE	PNKP NEGATIVE
chr19:50459897	rs114841842	5	MINIMAL BINDING EVIDENCE	PNKP NEGATIVE
chr19:50459904	rs75314562	5	MINIMAL BINDING EVIDENCE	PNKP NEGATIVE
chr19:50459909	rs78641824	5	MINIMAL BINDING EVIDENCE	PNKP NEGATIVE
chr19:50459916	rs76426748	5	MINIMAL BINDING EVIDENCE	PNKP NEGATIVE
chr19:50459920	rs76197452	5	MINIMAL BINDING EVIDENCE	PNKP NEGATIVE
chr19:50459933	rs76050297	5	MINIMAL BINDING EVIDENCE	PNKP NEGATIVE
chr19:50459950	rs76796904	5	MINIMAL BINDING EVIDENCE	PNKP NEGATIVE
chr19:50459958	rs79335337	5	MINIMAL BINDING EVIDENCE	PNKP NEGATIVE
chr19:50459961	rs79990504	5	MINIMAL BINDING EVIDENCE	PNKP NEGATIVE
chr19:50459969	rs79584543	5	MINIMAL BINDING EVIDENCE	PNKP NEGATIVE
chr19:50459972	rs76919899	5	MINIMAL BINDING EVIDENCE	PNKP NEGATIVE
chr19:50459977	rs80167956	5	MINIMAL BINDING EVIDENCE	PNKP NEGATIVE
chr19:50459998	rs79861696	5	MINIMAL BINDING EVIDENCE	PNKP NEGATIVE
chr19:50460001	rs77620599	5	MINIMAL BINDING EVIDENCE	PNKP NEGATIVE
chr19:50460002	rs77920520	5	MINIMAL BINDING EVIDENCE	PNKP NEGATIVE
chr10:103443338	rs182999397	2a	LIKELY TO AFFECT BINDING	POLL POSITIVE
chr10:103355771	rs145195828	2b	LIKELY TO AFFECT BINDING	POLL POSITIVE
chr10:103355843	rs185520036	2b	LIKELY TO AFFECT BINDING	POLL POSITIVE
chr10:103443396	rs75225896	2b	LIKELY TO AFFECT BINDING	POLL POSITIVE
chr10:103355796	rs193264057	3a	LESS LIKELY TO AFFECT BINDING	POLL POSITIVE
chr10:103443317	rs59115822	3a	LESS LIKELY TO AFFECT BINDING	POLL POSITIVE
chr10:103443290	rs12263004	4	MINIMAL BINDING EVIDENCE	POLL POSITIVE
chr10:103266470	rs185902027	5	MINIMAL BINDING EVIDENCE	POLL NEGATIVE
chr10:103266513	rs190317513	5	MINIMAL BINDING EVIDENCE	POLL NEGATIVE
chr10:103266518	rs144992221	5	MINIMAL BINDING EVIDENCE	POLL NEGATIVE
chr10:103266531	rs182701452	5	MINIMAL BINDING EVIDENCE	POLL NEGATIVE
chr10:103343513	rs3095796	5	MINIMAL BINDING EVIDENCE	POLL NEGATIVE
chr10:103343532	rs3730465	5	MINIMAL BINDING EVIDENCE	POLL NEGATIVE
chr10:103363856	rs80199641	5	MINIMAL BINDING EVIDENCE	POLL NEGATIVE
chr10:103363916	rs58103920	5	MINIMAL BINDING EVIDENCE	POLL NEGATIVE
chr10:103363947	rs116760311	5	MINIMAL BINDING EVIDENCE	POLL NEGATIVE
chr7:44106293	rs182387974	2b	LIKELY TO AFFECT BINDING	POLM POSITIVE
chr7:44136106	rs4407778	3a	LESS LIKELY TO AFFECT BINDING	POLM POSITIVE
chr7:44106227	rs112763401	4	MINIMAL BINDING EVIDENCE	POLM POSITIVE
chr7:44109706	rs11764344	4	MINIMAL BINDING EVIDENCE	POLM POSITIVE
chr7:44109727	rs35019084	4	MINIMAL BINDING EVIDENCE	POLM POSITIVE
chr7:44136100	rs143179007	4	MINIMAL BINDING EVIDENCE	POLM POSITIVE
chr10:103343513	rs3095796	5	MINIMAL BINDING EVIDENCE	POLM POSITIVE
chr10:103343532	rs3730465	5	MINIMAL BINDING EVIDENCE	POLM POSITIVE
chr7:44109801	rs7799945	5	MINIMAL BINDING EVIDENCE	POLM POSITIVE
chr7:44117261	rs28382648	5	MINIMAL BINDING EVIDENCE	POLM POSITIVE
chr7:44117379	rs192242342	5	MINIMAL BINDING EVIDENCE	POLM POSITIVE
chr7:44157121	rs55995853	5	MINIMAL BINDING EVIDENCE	POLM POSITIVE
chr7:44157127	rs141432624	5	MINIMAL BINDING EVIDENCE	POLM POSITIVE
chr7:44157204	rs41279618	5	MINIMAL BINDING EVIDENCE	POLM POSITIVE
chr7:44157233	rs144562659	5	MINIMAL BINDING EVIDENCE	POLM POSITIVE
chr7:44104035	rs182902212	2a	LIKELY TO AFFECT BINDING	POLM NEGATIVE
chr7:44104046	rs79731102	2b	LIKELY TO AFFECT BINDING	POLM NEGATIVE
chr7:44103997	rs201820018	3a	LESS LIKELY TO AFFECT BINDING	POLM NEGATIVE
chr7:44104047	rs113522316	4	MINIMAL BINDING EVIDENCE	POLM NEGATIVE
chr12:1106782	rs7954858	1f	LIKELY TO AFFECT BINDING AND LINKED TO THE EXPRESSION OF A GENE TARGET	RAD52 POSITIVE
chr12:1022161	rs104895058	3a	LESS LIKELY TO AFFECT BINDING	RAD52 POSITIVE
chr12:1022178	rs12320077	3a	LESS LIKELY TO AFFECT BINDING	RAD52 POSITIVE
chr12:1022183	rs7301931	3a	LESS LIKELY TO AFFECT BINDING	RAD52 POSITIVE
chr12:1058737	rs3748523	3a	LESS LIKELY TO AFFECT BINDING	RAD52 POSITIVE
chr12:1100856	rs78716018	3a	LESS LIKELY TO AFFECT BINDING	RAD52 POSITIVE
chr12:1022221	rs150794273	4	MINIMAL BINDING EVIDENCE	RAD52 POSITIVE
chr12:1022231	rs104895059	4	MINIMAL BINDING EVIDENCE	RAD52 POSITIVE
chr12:1022232	rs104895060	4	MINIMAL BINDING EVIDENCE	RAD52 POSITIVE
chr12:1022234	rs104895061	4	MINIMAL BINDING EVIDENCE	RAD52 POSITIVE
chr12:1022235	rs104895062	4	MINIMAL BINDING EVIDENCE	RAD52 POSITIVE
chr12:1022236	rs104895063	4	MINIMAL BINDING EVIDENCE	RAD52 POSITIVE
chr12:1022238	rs104895064	4	MINIMAL BINDING EVIDENCE	RAD52 POSITIVE
chr12:1022239	rs104895065	4	MINIMAL BINDING EVIDENCE	RAD52 POSITIVE
chr12:1022240	rs104895066	4	MINIMAL BINDING EVIDENCE	RAD52 POSITIVE
chr12:1022241	rs104895067	4	MINIMAL BINDING EVIDENCE	RAD52 POSITIVE
chr12:1058751	rs201086100	4	MINIMAL BINDING EVIDENCE	RAD52 POSITIVE
chr12:1058796	rs11571382	4	MINIMAL BINDING EVIDENCE	RAD52 POSITIVE
chr12:1101207	rs75879167	4	MINIMAL BINDING EVIDENCE	RAD52 POSITIVE
chr12:1101231	rs75374054	4	MINIMAL BINDING EVIDENCE	RAD52 POSITIVE
chr12:1033819	rs187085196	5	MINIMAL BINDING EVIDENCE	RAD52 POSITIVE
chr12:1033820	rs11571455	5	MINIMAL BINDING EVIDENCE	RAD52 POSITIVE
chr12:1101263	rs10774482	5	MINIMAL BINDING EVIDENCE	RAD52 POSITIVE
chr12:1112975	rs145496152	5	MINIMAL BINDING EVIDENCE	RAD52 POSITIVE
chr12:1112997	rs181348544	5	MINIMAL BINDING EVIDENCE	RAD52 POSITIVE
chr12:1163114	rs11061620	5	MINIMAL BINDING EVIDENCE	RAD52 POSITIVE
chr12:1163117	rs189300958	5	MINIMAL BINDING EVIDENCE	RAD52 POSITIVE
chr12:1092941	rs191141477	5	MINIMAL BINDING EVIDENCE	RAD52 NEGATIVE
chr12:1093013	rs115686746	5	MINIMAL BINDING EVIDENCE	RAD52 NEGATIVE
chrX:152677028	rs191771221	2b	LIKELY TO AFFECT BINDING	TREX2 POSITIVE
chrX:152665715	rs188572921	4	MINIMAL BINDING EVIDENCE	TREX2 POSITIVE
chrX:152665726	rs5987178	4	MINIMAL BINDING EVIDENCE	TREX2 POSITIVE
chrX:152677133	rs3747469	4	MINIMAL BINDING EVIDENCE	TREX2 POSITIVE
chrX:152614772	rs144180418	5	MINIMAL BINDING EVIDENCE	TREX2 POSITIVE
chrX:152686557	rs61732690	5	MINIMAL BINDING EVIDENCE	TREX2 POSITIVE
chrX:152710178	rs149998261	5	MINIMAL BINDING EVIDENCE	TREX2 POSITIVE
chrX:152827657	rs146243554	5	MINIMAL BINDING EVIDENCE	TREX2 POSITIVE
chrX:152827669	rs139273069	5	MINIMAL BINDING EVIDENCE	TREX2 POSITIVE
chrX:152760168	rs182842830	5	MINIMAL BINDING EVIDENCE	TREX2 NEGATIVE
chr19:7670601	rs141439699	2b	LIKELY TO AFFECT BINDING	XAB2 POSITIVE
chr19:7670653	rs111967151	2b	LIKELY TO AFFECT BINDING	XAB2 POSITIVE
chr19:7670658	rs192286076	2b	LIKELY TO AFFECT BINDING	XAB2 POSITIVE
chr19:7739060	rs79584858	2b	LIKELY TO AFFECT BINDING	XAB2 POSITIVE
chr19:7743945	rs201175436	3a	LESS LIKELY TO AFFECT BINDING	XAB2 POSITIVE
chr19:7743948	rs200356382	3a	LESS LIKELY TO AFFECT BINDING	XAB2 POSITIVE
chr19:7670689	rs183607285	4	MINIMAL BINDING EVIDENCE	XAB2 POSITIVE
chr19:7670721	rs142763943	4	MINIMAL BINDING EVIDENCE	XAB2 POSITIVE
chr19:7739093	rs59913300	4	MINIMAL BINDING EVIDENCE	XAB2 POSITIVE
chr19:7739139	rs116715209	4	MINIMAL BINDING EVIDENCE	XAB2 POSITIVE
chr19:7739176	rs1423096	4	MINIMAL BINDING EVIDENCE	XAB2 POSITIVE
chr19:7743974	rs11882592	4	MINIMAL BINDING EVIDENCE	XAB2 POSITIVE
chr19:7743982	rs139729659	4	MINIMAL BINDING EVIDENCE	XAB2 POSITIVE
chr19:7744035	rs199593029	4	MINIMAL BINDING EVIDENCE	XAB2 POSITIVE
chr19:7621846	rs112162930	2b	LIKELY TO AFFECT BINDING	XAB2 NEGATIVE
chr19:7607681	rs146463717	5	MINIMAL BINDING EVIDENCE	XAB2 NEGATIVE
chr19:7607713	rs140929996	5	MINIMAL BINDING EVIDENCE	XAB2 NEGATIVE
chr19:7619328	rs598023	5	MINIMAL BINDING EVIDENCE	XAB2 NEGATIVE
chr19:7619337	rs598028	5	MINIMAL BINDING EVIDENCE	XAB2 NEGATIVE
chr19:7619512	rs141573467	5	MINIMAL BINDING EVIDENCE	XAB2 NEGATIVE
chr19:7619516	rs150911550	5	MINIMAL BINDING EVIDENCE	XAB2 NEGATIVE
chr19:7619521	rs522776	5	MINIMAL BINDING EVIDENCE	XAB2 NEGATIVE
chr19:7619537	rs144375033	5	MINIMAL BINDING EVIDENCE	XAB2 NEGATIVE
chr19:7621332	rs202063739	5	MINIMAL BINDING EVIDENCE	XAB2 NEGATIVE
chr19:7621333	rs116788699	5	MINIMAL BINDING EVIDENCE	XAB2 NEGATIVE
chr19:7621392	rs121434415	5	MINIMAL BINDING EVIDENCE	XAB2 NEGATIVE
chr19:7621738	rs114084348	5	MINIMAL BINDING EVIDENCE	XAB2 NEGATIVE
chr19:7621815	rs114611948	5	MINIMAL BINDING EVIDENCE	XAB2 NEGATIVE
chr19:7621822	rs115635331	5	MINIMAL BINDING EVIDENCE	XAB2 NEGATIVE
chr19:7621833	rs117324031	5	MINIMAL BINDING EVIDENCE	XAB2 NEGATIVE
chr19:7689173	rs199851028	5	MINIMAL BINDING EVIDENCE	XAB2 NEGATIVE
chr19:7689506	rs115200266	5	MINIMAL BINDING EVIDENCE	XAB2 NEGATIVE
chr19:7689588	rs35248258	5	MINIMAL BINDING EVIDENCE	XAB2 NEGATIVE
chr19:7689609	rs200682603	5	MINIMAL BINDING EVIDENCE	XAB2 NEGATIVE
chr19:7690240	rs114194109	5	MINIMAL BINDING EVIDENCE	XAB2 NEGATIVE
chr19:7690283	rs149053526	5	MINIMAL BINDING EVIDENCE	XAB2 NEGATIVE
chr19:7690317	rs116895352	5	MINIMAL BINDING EVIDENCE	XAB2 NEGATIVE
chr19:7690327	rs116420189	5	MINIMAL BINDING EVIDENCE	XAB2 NEGATIVE

## Sheet: S5
Table S5 DHS-SNVs as lung cis-eQTLs of the target genes belonging to xenobiotic metabolism and DNA repair pathway.
[I] For normal cadaver lung tissue. Data obtained from Genotype to Tissue Expression (GTEx) dataset.
Gene Symbol	SNP	P-Value	Effect Size	Tissue	Predicted Risk Allele
[A] Xenobiotic metabolism genes
SULT1A1	rs743590	2e-11	-0.37	Lung	A
SULT1A1	rs3760091	1.4e-12	0.36	Lung	C
GSTA1	rs10948723	4e-07	-0.15	Lung	T
SULT1A2	rs743590	5.5e-06	0.21	Lung	G
GSTA1	rs2207950	6.8e-05	0.12	Lung	A
GSTA4	rs1802061	0.0015	-0.15	Lung	T
ALDH3B1	rs3764821	0.0023	-0.08	Lung	G
SULT1A1	rs112411210	0.012	0.38	Lung	T
SULT1A2	rs3760091	0.023	-0.097	Lung	G
GSTO1	rs12250592	0.027	0.13	Lung	C
GSTO1	rs17883150	0.00085	0.078	Lung	G
GSTA4	rs4986947	0.0015	-0.15	Lung	A
SULT1A2	rs13331376	0.0058	-0.39	Lung	C
GSTO1	rs7083465	0.027	0.13	Lung	G
MAFG	rs35568625	0.042	-0.043	Lung	C
[B] DNA Repair genes
RAD52	rs3748523	2.5e-28	-0.39	Lung	G
EME2	rs238679	0.00017	-0.11	Lung	G
EME2	rs1625393	0.0012	-0.13	Lung	G
ERCC5	rs4150276	0.0009	0.094	Lung	T
MUTYH	rs2153608	0.012	-0.091	Lung	G
MUTYH	rs3219472	0.026	-0.082	Lung	T
POLM	rs11764344	1.4e-11	-0.38	Lung	C
PMS1	rs5742926	0.00013	0.15	Lung	G
MLH1	rs145070498	0.01	-0.21	Lung	T
Normal lung tissue specific cis-eQTL was calculated and screening of the rSNVs as cis-eQTL was based on p-value<0.05*.

## Sheet: S6
Table S6 List of Lung-specific DNase I hypersensitivity for the respective coordinates for the selected xenobiotic metabolism and DNA repair genes. A visual inspection of the graphs from the Regulatory Elements Database was done.
Gene Name	rSNP	Coordinates	Correlation with Target Gene Expression	Cell-type specific DHS Peaks
				A549	SAEC	AG004450	HPF	NHLF	WI 38
(a) Xenobiotic metabolism genes
ALDH3B1	rs3764821	chr11: 67778280-67778430	POSITIVE	YES	YES	YES	YES	YES	YES
GSTA1	rs2207950	chr6: 52610600-52610750	POSITIVE	NO	YES	YES	YES	YES	YES
GSTA1	rs10948723	chr6: 52666320-52666470	POSITIVE	NO	NO	NO	YES	YES	YES
GSTA4	rs1802061	chr6: 52849220-52849370	NEGATIVE	NO	YES	YES	YES	YES	YES
SULT1A1/SULT1A2	rs743590	chr16: 28608185-28608335	POSITIVE	YES	YES	YES	YES	NO	YES
SULT1A1/SULT1A2	rs3760091	chr16: 28620700-28620850	POSITIVE	YES	YES	YES	NO	NO	YES
SULT1A1	rs112411210	chr16: 28621360-28621510	POSITIVE	YES	YES	YES	YES	YES	YES
GSTO1	rs12250592	chr10: 106015580-106015730	POSITIVE	YES	YES	YES	YES	YES	YES
SULT1A2	rs35175818	chr16: 28608725-28608875	POSITIVE	YES	YES	YES	YES	YES	YES
GSTO1	rs17883150	chr10: 106012980-106013130	POSITIVE	NO	YES	YES	NO	YES	YES
GSTA4	rs4986947	chr6: 52849220-52849370	NEGATIVE	NO	YES	YES	YES	YES	YES
SULT1A2	rs9921771	chr16: 28608725-28608875	POSITIVE	YES	YES	YES	YES	YES	YES
SULT1A2	rs13331376	chr16: 28621605-28621755	POSITIVE	YES	YES	YES	YES	YES	YES
SULT1A2	rs45470995	chr16: 28608725-28608875	POSITIVE	YES	YES	YES	YES	YES	YES
SULT1A2	rs4149399	chr16: 28608725-28608875	POSITIVE	YES	YES	YES	YES	YES	YES
GSTO1	rs7083465	chr10: 106020540-106020690	POSITIVE	NO	YES	YES	YES	YES	YES
MAFG	rs35568625	chr17: 79906745-79906895	NEGATIVE	NO	NO	YES	YES	YES	YES
(b) DNA repair genes
ERCC5	rs4150276	chr13: 103507180-103507330	POSITIVE	NO	NO	YES	YES	NO	NO
MUTYH	rs2153608	chr1: 45813840-45813990	NEGATIVE	NO	YES	YES	YES	YES	YES
MUTYH	rs3219472	chr1: 45804000-45804150	POSITIVE	NO	NO	NO	NO	YES	YES
RAD52	rs3748523	chr12: 1058720-1058870	POSITIVE	YES	YES	YES	YES	YES	YES
EME2	rs238679	chr16: 1872405-1872555	POSITIVE	NO	NO	NO	NO	NO	YES
EME2	rs1625393	chr16: 1901880-1902030	POSITIVE	YES	YES	YES	YES	YES	NO
POLM	rs11764344	chr7: 44109700-44109850	POSITIVE	YES	YES	YES	YES	NO	NO
ERCC5	rs2146990	chr13: 103466840-103466990	POSITIVE	NO	NO	YES	NO	YES	NO
PMS1	rs5742926	chr2: 190648700-190648850	POSITIVE	YES	YES	YES	YES	YES	YES
MLH1	rs145070498	chr3: 36985745-36985895	NEGATIVE	YES	YES	YES	YES	YES	YES

## Sheet: S7
Table S7 Impact of rSNPs on Transcription factor binding in the Human Genome; statistical evaluation of the impact of SNVs on transcription factor-DNA interactions based on position weight matrices (PWM) of JASPAR and ENCODE motif libraries.
chr	pos	snpid	trans_factor	motif	pval_snp_impact	log_lik_ref	log_lik_ratio	log_enhance_odds	log_reduce_odds	log_lik_snp	snp_strand	ref_strand	pval_ref	pval_snp	pval_cond_ref	pval_cond_snp	pval_diff	refAllele	snpAllele
[A] Gain of Function Change
ch17	81948872	rs35568625	ETS	ETS_disc9	7.52e-06	-14.4316	-3.38735	3.7119	-0.59808	-11.0442	-	-	0.0839594	2.79e-06	0.03564	0	0.37208	T	C
ch11	68010856	rs3764821	HNF4A	HNF4A_3	3e-06	-32.5553	-23.0258	23.0258	-23.0258	-9.52947	-	-	0.0520542	3.269e-05	0.01388	3e-05	0.01333	A	G
ch6	52984527	rs1802061	BRCA1	BRCA1_1	0	-27.2064	-23.0258	23.0258	-23.0258	-4.1805	+	+	0.82846	0.0010418	0.81421	0.00021	0.0052	C	T
ch6	52984432	rs4986947	HNF1	HNF1_3	0	-22.5772	-3.3322	3.3322	-3.3322	-19.245	+	+	0.109808	3.2e-07	0.02353	0	0.05723	G	A
ch16	1822478	rs238679	CTCF	CTCF_disc9	0	-20.5106	-6.24046	22.4313	1.59885	-14.2702	-	+	0.0651861	1e-08	0.00896	0	0.26497	A	G
ch16	1822478	rs238679	CREB	CREB_1	0	-28.89	-23.0258	23.0258	-23.0258	-5.86417	+	+	0.300522	2e-08	0.30052	0	0.01302	A	G
ch16	1822478	rs238679	CREB3	CREB3_2	0	-31.1083	-23.0258	23.0258	-23.0258	-8.08241	-	-	0.398963	0	0.32646	0	0.00071	A	G
ch11	68010856	rs3764821	HSF1	HSF1_1	0	-30.1333	-23.0258	23.0258	-23.0258	-7.10744	-	-	0.48281	2.72e-06	0.48281	0	0.01162	A	G
ch16	1822478	rs238679	CREB1	CREB1_9	3.2e-07	-30.7534	-23.0005	23.0005	-23.0005	-7.75284	+	+	0.196522	2.4e-07	0.1469	0	0.03892	A	G
ch1	45338378	rs3219472	SOX10	SOX10_1	0	-7.92472	-4.09435	21.6396	21.2341	-3.83038	-	-	0.15648	1.98e-05	0.07022	2e-05	0.30935	C	T
ch6	52745832	rs2207950	HNF4A	HNF4A_5	0	-8.82158	-5.29398	23.0258	1.6946	-3.5276	+	+	0.479765	1.424e-05	0.47976	1e-05	0.2407	A	G
ch17	81948872	rs35568625	PAX5	PAX5_disc5	1.602e-05	-14.8788	-5.64535	20.2958	-0.18232	-9.23342	-	+	0.101503	1.565e-05	0.00553	2e-05	0.2142	T	C
ch16	28610392	rs13331376	NR3C1	NR3C1_disc6	6.09e-06	-34.1091	-21.8955	22.5554	-21.7393	-12.2136	+	+	0.0940289	0.00036964	0.05465	0.00037	0.07544	T	C
ch16	1851892	rs1625393	LEF1	LEF1_1	0	-46.3858	-23.0258	23.0258	-23.0258	-23.36	-	-	0.510849	0.0395859	0.46395	0.03923	0.06083	A	G
ch16	1822478	rs238679	CREB1	CREB1_2	0	-32.8703	-22.9613	22.9613	-22.9613	-9.90897	+	+	0.0924724	2.7e-07	0.03675	0	0.02886	A	G
ch16	1851892	rs1625393	SOX10	SOX10_1	0	-10.8151	-6.64381	23.0258	-1.3863	-4.1713	+	-	0.309483	0.00150219	0.30948	0.00022	0.2846	A	G
ch16	1822478	rs238679	PAX4	PAX4_1	7.34e-06	-25.95	-2.12027	2.12027	-2.12027	-23.8298	+	+	0.0827868	1.708e-05	0.00022	0	0.19878	A	G
ch16	1822478	rs238679	BCL	BCL_disc10	0	-31.1695	-22.5244	22.5244	-22.5244	-8.64513	+	+	0.245165	2.9e-07	0.23488	0	0.0469	A	G
ch16	28610392	rs13331376	BDP1	BDP1_disc3	0	-34.0767	-22.0963	22.0963	-22.0963	-11.9804	+	+	0.0692969	4.6e-07	0.02622	0	0.04994	T	C
ch16	1822478	rs238679	RAD21	RAD21_disc8	0	-16.8666	-4.4771	22.0799	0.30385	-12.3895	+	+	0.0930968	0	0.01304	0	0.29863	A	G
ch16	1822478	rs238679	XBP1	XBP1_3	2.334e-05	-33.115	-23.0211	23.0211	-23.0211	-10.0939	-	-	0.875908	0.00036466	0.87591	4e-05	0.00016	A	G
ch10	104255928	rs12250592	FOXJ2	FOXJ2_2	3.616e-05	-57.3492	-22.6204	22.6204	-22.6204	-34.7288	-	-	0.17085	0.0184864	0.08	0.00678	0.06709	C	A
ch3	36944375	rs145070498	NR3C1	NR3C1_1	0	-22.5653	-3.4965	3.4965	-3.4965	-19.0688	+	+	0.0969159	5.3e-07	0.00855	0	0.12075	C	T
ch6	52745832	rs2207950	REST	REST_disc9	9.904e-05	-38.8846	-21.9891	21.9891	-21.9891	-16.8955	-	-	0.105754	0.00091223	0.0774	0.00091	0.02182	A	G
ch6	52745832	rs2207950	ESRRA	ESRRA_3	6.033e-05	-30.2624	-19.751	23.0149	-3.08252	-10.5113	+	-	0.517122	0.00423725	0.51712	0.0004	0.01986	A	G
ch13	102854879	rs4150276	HINFP	HINFP_1	7.714e-05	-34.0183	-23.0258	23.0258	-23.0258	-10.9924	+	+	0.210042	0.00434721	0.07696	0.00045	0.00676	T	A
ch16	1822478	rs238679	CREB3L2	CREB3L2_2	8.606e-05	-35.424	-23.0258	23.0258	-23.0258	-12.3982	+	+	0.0751929	0.00078528	0.02131	7e-05	0.00389	A	G
ch13	102854879	rs4150276	EN1	EN1_2	0	-12.2183	-3.71705	22.8027	1.60944	-8.50126	-	-	0.131464	1e-07	0.01772	0	0.19728	T	A
ch7	44070108	rs11764344	MAZ	MAZ_1	1.1e-05	-30.9506	-23.0258	23.0258	-23.0258	-7.92474	-	-	0.052604	0.00139686	0.0526	0.00032	0.00863	T	C
ch16	1822478	rs238679	AHR::ARNT::HIF1A	AHR::ARNT::HIF1A_1	0	-30.2452	-23.0258	23.0258	-23.0258	-7.21932	+	+	0.189516	1.06e-06	0.09588	0	0.00986	A	G
ch16	28610136	rs112411210	MZF1_1-4	MA0056.1	0	-6.78779	-2.99573	2.99573	-2.99573	-3.79206	-	-	0.250699	0.0185868	0.23891	0.0137	0.05309	T	C
ch16	1822478	rs238679	MYC	MYC_disc9	0	-20.4563	-13.9699	22.5938	-2.31045	-6.48636	+	-	0.233242	0	0.18176	0	0.27098	A	G
ch17	81948872	rs35568625	NFE2	NFE2_disc3	0	-11.1055	-2.65757	21.7637	-1.97235	-8.44797	-	-	0.0676723	2e-07	0.03467	0	0.45375	T	C
ch16	28610136	rs112411210	ESRRA	ESRRA_disc4	0	-34.9842	-22.5742	22.5742	-22.5742	-12.41	-	-	0.156357	0	0.15636	0	0.00768	T	C
ch3	36944375	rs145070498	SPIB	MA0081.1	0	-6.45767	-3.8712	3.8712	-3.8712	-2.58647	-	-	0.0784268	0.0011938	0.07843	0.0011	0.06886	C	T
ch16	28610136	rs112411210	REST	REST_disc9	0	-21.0795	-8.6775	22.5079	0.19018	-12.402	-	-	0.238854	0	0.12746	0	0.18355	T	C
ch16	28610136	rs112411210	BHLHE40	BHLHE40_disc2	8.16e-05	-28.07	-11.3301	22.3411	-4.11085	-16.7399	+	-	0.172973	0.00057303	0.06143	0.00057	0.22606	T	C
ch11	68010856	rs3764821	HSF2	HSF2_1	0	-30.1026	-23.0258	23.0258	-23.0258	-7.07671	-	-	0.451496	3.5e-06	0.4515	0	0.02114	A	G
ch16	1822478	rs238679	CREB1	CREB1_8	0	-33.5256	-23.0258	23.0258	-23.0258	-10.4998	-	-	0.215194	1e-08	0.09346	0	0.00109	A	G
ch16	1822478	rs238679	ELF1	ELF1_disc3	0	-16.4911	-3.73434	22.369	-0.65939	-12.7568	+	-	0.147094	1e-08	0.02848	0	0.32633	A	G
ch6	52801607	rs10948723	TBX5	TBX5_1	3.5e-05	-35.4584	-23.0258	23.0258	-23.0258	-12.4326	-	-	0.239232	0.00772916	0.20946	0.00065	0.04311	T	C
ch7	44070108	rs11764344	MEIS1	MEIS1_1	9.665e-05	-34.4043	-23.0258	23.0258	-23.0258	-11.3785	+	+	0.250515	0.00060786	0.18175	0.00061	0.03638	T	C
ch16	28610392	rs13331376	REST	REST_disc9	0	-35.3402	-22.1201	22.1201	-22.1201	-13.2201	+	+	0.397688	1.88e-06	0.39015	0	0.02988	T	C
ch16	28610392	rs13331376	BHLHE40	BHLHE40_disc2	7.738e-05	-39.2086	-22.5947	22.5947	-22.5947	-16.6138	+	+	0.200519	0.00053111	0.06811	0.00053	0.00595	T	C
ch16	28610136	rs112411210	EP300	EP300_disc9	0	-39.1703	-22.5359	22.5359	-22.5359	-16.6344	-	-	0.213794	0	0.15117	0	0.02098	T	C
ch3	36944375	rs145070498	SPIB	SPIB_1	0	-25.2314	-22.9842	22.9842	-22.9842	-2.24722	-	-	0.416091	0.00108467	0.3857	0.00016	0.0364	C	T
ch16	1822478	rs238679	NFE2	NFE2_disc3	0	-11.7319	-5.52998	22.6534	-1.83047	-6.20193	+	-	0.0697887	0	0.02005	0	0.338	A	G
ch1	45338378	rs3219472	PAX4	PAX4_1	4.344e-05	-26.2661	-1.79176	1.79176	-1.79176	-24.4744	-	-	0.0938916	0.00022503	0.01943	0.00023	0.26914	C	T
ch6	52984432	rs4986947	CEBP	CEBP_1	0	-14.6868	-3.80221	22.7074	23.0258	-10.8846	+	+	0.140037	1e-08	0.0198	0	0.14321	G	A
ch16	28610392	rs13331376	CTCF	CTCF_disc8	0	-35.761	-22.6204	22.6204	-22.6204	-13.1406	+	+	0.241417	2.8e-07	0.12656	0	0.01737	T	C
ch16	1822478	rs238679	CREB3L1	CREB3L1_1	5.59e-06	-32.1868	-23.0214	23.0214	-23.0214	-9.16545	-	-	0.499932	2.005e-05	0.39832	0	0.00023	A	G
ch10	104255928	rs12250592	DMRTA1	DMRTA1_1	4.482e-05	-34.4806	-22.8027	22.8027	-22.8027	-11.6779	+	+	0.50165	0.00021045	0.36718	0.00021	0.01073	C	A
[A] Loss of Function Change
ch10	104255928	rs12250592	AIRE	AIRE_1	5.6e-06	-26.0869	23.0258	-23.0258	23.0258	-49.1127	-	-	1.42e-05	0.116594	1e-05	0.03607	0.00652	C	A
ch16	28596909	rs743590	YY1	YY1_disc4	0	-14.0405	22.2595	-22.2595	22.2595	-36.3	+	+	0	0.20517	0	0.04356	0.04038	G	A
ch3	36944375	rs145070498	HEY1	HEY1_disc2	1.6e-07	-17.0273	4.77137	-1.64797	22.4687	-21.7987	-	+	2.72e-06	0.129608	0	0.09132	0.27928	C	T
ch16	28609479	rs3760091	BDP1	BDP1_disc3	0	-11.7908	22.0963	-22.0963	22.0963	-33.8871	+	+	4e-07	0.0578372	0	0.02217	0.05283	C	T
ch16	1851892	rs1625393	YY1	YY1_1	0	-18.0545	1.50408	-1.50408	1.50408	-19.5585	+	+	5.81e-06	0.094961	1e-05	0.00799	0.26496	A	G
ch10	104260862	rs7083465	MZF1	MZF1_4	0	-6.78601	22.8923	-22.8923	22.8923	-29.6783	+	+	3.93e-06	0.343497	0	0.08378	0.03062	G	A
ch11	68010856	rs3764821	PBX1	PBX1_1	0	-6.10017	22.8182	-22.8182	22.8182	-28.9184	+	+	8.48e-06	0.342535	0	0.3297	0.01717	A	G
ch3	36944375	rs145070498	ETS	ETS_disc9	0	-10.1814	4.31717	-0.59808	4.70542	-14.4985	-	-	3e-07	0.0745919	0	0.01901	0.24901	C	T
ch3	36944375	rs145070498	BCL	BCL_disc8	0	-13.4914	22.4945	-22.4945	22.4945	-35.9859	-	-	0	0.137567	0	0.10715	0.04591	C	T
ch6	52984527	rs1802061	SPI1	SPI1_disc3	0	-10.9879	23.0258	-23.0258	23.0258	-34.0138	-	-	0	0.0840594	0	0.03578	0.0116	C	T
ch10	104253292	rs17883150	FOXM1	FOXM1_1	0	-3.92913	22.8027	-22.8027	22.8027	-26.7318	+	+	2e-07	0.0529019	0	0.00729	0.07556	G	A
ch16	28596909	rs743590	HEY1	HEY1_disc2	0	-17.415	2.03116	-2.03116	2.03116	-19.4461	+	+	3.4e-07	0.0830777	0	0.03339	0.42399	G	A
ch2	189784079	rs5742926	REST	REST_disc5	0	-7.90394	21.4003	-21.4003	21.4003	-29.3043	-	-	2e-08	0.239941	0	0.13583	0.09025	G	T
ch16	28596909	rs743590	SRF	SRF_disc2	0	-9.72851	22.2005	-22.2005	22.2005	-31.929	+	+	1.1e-07	0.170097	0	0.16673	0.08917	G	A
ch10	104255928	rs12250592	RFX5	RFX5_2	5.967e-05	-22.3561	17.2641	-5.666	22.492	-39.6202	+	-	0.0132449	0.942347	0.00284	0.93138	2e-05	C	A
ch16	28610392	rs13331376	PBX	PBX_1	0	-9.26003	22.6204	-22.6204	22.6204	-31.8804	+	+	7.7e-05	0.102927	8e-05	0.05514	0.041	T	C
ch16	28610392	rs13331376	RXRB	RXRB_2	1.743e-05	-47.1528	23.0236	-23.0236	23.0236	-70.1764	+	+	0.0165113	0.196124	0.00552	0.18136	0.03673	T	C
ch16	28610392	rs13331376	GATA1	GATA1_3	0	-12.0603	23.0258	-23.0258	23.0258	-35.0862	+	+	1.18e-06	0.0760643	0	0.02272	0.05549	T	C
ch3	36944375	rs145070498	CHD2	CHD2_disc3	1.07e-06	-10.7223	3.30269	-1.49653	23.0258	-14.0249	-	-	6.45e-06	0.130597	1e-05	0.05952	0.35579	C	T
ch16	1851892	rs1625393	STAT5A	STAT5A_2	8.571e-05	-30.0941	15.9435	-3.3673	20.1081	-46.0375	-	+	0.00243521	0.912593	0.00244	0.91259	0.01118	A	G
ch3	36944375	rs145070498	SIN3A	SIN3A_disc6	0	-10.0954	22.732	-22.732	22.732	-32.8274	-	-	0	0.122565	0	0.0657	0.0054	C	T
ch12	949572	rs3748523	PAX4	PAX4_1	3.981e-05	-25.7977	2.3979	-2.3979	2.3979	-28.1956	-	-	0.00028641	0.281886	0.00029	0.05423	0.12385	C	G
ch16	28596909	rs743590	REST	REST_disc9	0	-13.5688	2.16906	-2.16906	2.16906	-15.7378	+	+	2.48e-06	0.052804	0	0.00666	0.40525	G	A
ch3	36944375	rs145070498	ZNF143	ZNF143_disc4	0	-8.81892	22.6303	-22.6303	22.6303	-31.4492	-	-	1e-08	0.141991	0	0.10183	0.01692	C	T
ch16	28609479	rs3760091	HEY1	HEY1_disc2	0	-17.1213	22.3583	-22.3583	22.3583	-39.4796	-	-	2.7e-07	0.29886	0	0.29886	0.02205	C	T
ch10	104260862	rs7083465	NR1H4	NR1H4_3	5.88e-06	-10.8741	3.43399	-3.43399	3.43399	-14.3081	+	+	2.2e-07	0.110277	0	0.00146	0.25569	G	A
ch3	36944375	rs145070498	ELF1	ELF1_disc3	5.73e-06	-13.1728	1.97122	-0.93603	22.6282	-15.144	-	+	7.59e-06	0.0628607	1e-05	0.00777	0.48476	C	T
ch3	36944375	rs145070498	REST	REST_disc9	2.2e-07	-13.9041	2.82138	-2.82138	2.82138	-16.7254	-	-	8.9e-07	0.081247	0	0.00996	0.33465	C	T
ch16	28610392	rs13331376	HOXA7	HOXA7_1	0	-23.6618	23.0258	-23.0258	23.0258	-46.6877	-	-	0.00863291	0.126277	0.00366	0.11878	0.08163	T	C
ch1	45348269	rs2153608	POU6F1	POU6F1_1	0.00049408	-11.2182	23.0258	-23.0258	23.0258	-34.2441	-	-	0.00275235	0.063675	0.00032	0.04353	0.01515	A	G
ch1	45348269	rs2153608	MYEF2	MYEF2_3	0.00079736	-28.6303	23.0258	-23.0258	23.0258	-51.6561	-	-	0.00439183	0.101957	0.00041	0.04767	0.00589	A	G
ch1	45348269	rs2153608	PRRX2	PRRX2_2	0	-0.16048	23.0088	-23.0088	23.0088	-23.1692	-	-	0.00469627	0.17606	0.00096	0.17606	0.07848	A	G
ch1	45348269	rs2153608	POU2F1	POU2F1_8	0.00074436	-33.3593	23.0258	-23.0258	23.0258	-56.3851	+	+	0.0119892	0.132726	0.00176	0.13075	0.14465	A	G

## Sheet: S8
Table S8 Mutation reports of 14 prioritized genes and the association of their Transcription factors/ effectors/interactors with Lung cancer. Mutation data obtained from COSMIC v86 and TF data obtained from the Database of Transcription Factors for Lung Cancer (DbTFLC) (http://www.vit.ac.in/files/database/TF.php)
Sr No.	Gene Name	No. of Somatic Mutations	Prioritized rSNPs	Transcription Factors of the prioritized genes reported to be associated with Lung Cancer
1	ALDH3B1	No Mutation Data	rs3764821	HNF4A, HSF1, PBX1
2	GSTA1	16 mutations	rs2207950, rs10948723	REST, ESRRA,TBX5
3	GSTA4	1 mutation	rs1802061, rs4986947	SPI1, HNF1, CEBP
4	GSTO1	1 mutation	rs12250592, rs17883150, rs7083465	RFX5, FOXJ2, FOXM1, MZF1
5	SULT1A1	7 mutations	rs743590, rs3760091, rs112411210	YY1, HEY1, SRF, REST, BDP1, ESRRA, BHLHE40
6	SULT1A2	7 mutations	rs743590, rs3760091, rs13331376	YY1, HEY1, SRF, REST, BDP1, TFAP2, ELF1, NR3C1, CTCF, PBX, RXRB, GATA1, HOXA1
7	MAFG	3 mutations	rs35568625	ETS, PAX5, NFE2
8	RAD52	7 mutations	rs3748523	PAX4
9	EME2	5 mutations	rs238679, rs1625393	CTCF, CREB1, PAX4, RAD21, XBP1, MYC,ELF1, NFE2, LEF1, YY1, SOX10, STAT5A
10	ERCC5	27 mutations	rs4150276	EN1
11	MUTYH	8 mutations	rs3219472, rs2163608	SOX10, PAX4, MYEF2
12	PMS1	23 mutations	rs5742926	REST
13	POLM	7 mutations	rs11764344	MEIS1
14	MLH1	19 mutations	rs145070498	NR3C1, SPIB, HEY1, ETS, ZNF143, ELF1, REST

## Sheet: S9
Table S9 Regulatory annotations of eQTL mapped DHS-SNVs from HaploReg v4.1. Assessing LD between the cis-eQTLs.
Query SNP: rs743590 and variants with r2 >= 0.8
chr	pos (hg38)	LD	LD	variant	Ref	Alt	AFR	AMR	ASN	EUR	GERP	SiPhy	Promoter	Enhancer	DNAse	Proteins	Motifs	NHGRI/EBI	GRASP QTL	Selected eQTL	GENCODE	RefSeq	dbSNP
		(r²)	(D')				freq	freq	freq	freq	cons	cons	histone marks	histone marks		bound	changed	GWAS hits	hits	hits	genes	genes	func annot
16	28519966	0.81	0.9	rs4787458	A	G	0.02	0.31	0.1	0.34				LIV			4 altered motifs			164 hits	7.9kb 5' of IL27	13kb 5' of IL27
16	28524513	0.82	0.91	rs62034322	G	A	0.21	0.32	0.1	0.34			LIV	4 tissues			Irf			163 hits	12kb 5' of IL27	13kb 3' of NUPR1
16	28527319	0.82	0.91	rs62034325	A	G	0.22	0.32	0.1	0.34				5 tissues	5 tissues	GR,P300	5 altered motifs			162 hits	10kb 3' of NUPR1	10kb 3' of NUPR1
16	28539346	0.83	0.93	rs3785354	C	T	0.22	0.31	0.09	0.33			15 tissues	10 tissues	19 tissues		Ets		18 hits	176 hits	171bp 5' of NUPR1	171bp 5' of NUPR1
16	28542787	0.84	0.94	rs1074631	G	A	0.11	0.31	0.09	0.33					GI	EBF1	p300		10 hits	173 hits	3.6kb 5' of NUPR1	3.6kb 5' of NUPR1
16	28544079	0.85	0.94	rs4787457	A	G	0.22	0.31	0.09	0.33				6 tissues	ESDR,PLCNT		GCNF,NRSF			170 hits	4.9kb 5' of NUPR1	4.9kb 5' of NUPR1
16	28544385	0.82	0.95	rs9926245	T	A	0.3	0.42	0.26	0.36				6 tissues	PLCNT		8 altered motifs			174 hits	5.2kb 5' of NUPR1	5.2kb 5' of NUPR1
16	28544826	0.85	0.94	rs4788081	T	C	0.11	0.31	0.09	0.33				BLD, PLCNT			7 altered motifs			170 hits	5.7kb 5' of NUPR1	5.7kb 5' of NUPR1
16	28546760	0.85	0.94	rs4788080	C	T	0.22	0.31	0.09	0.33				IPSC, GI	IPSC		YY1			170 hits	7.2kb 5' of CCDC101	7.2kb 5' of CCDC101
16	28546968	0.82	0.95	rs7202948	T	A	0.32	0.42	0.26	0.36				GI			5 altered motifs			172 hits	6.9kb 5' of CCDC101	7kb 5' of CCDC101
16	28548042	0.82	0.94	rs4788079	C	A	0.22	0.31	0.09	0.32							14 altered motifs			169 hits	5.9kb 5' of CCDC101	5.9kb 5' of CCDC101
16	28548252	0.85	0.94	rs4787456	C	T	0.22	0.31	0.09	0.33					LIV		BCL,Mrg1::Hoxa9,Tgif1		3 hits	174 hits	5.7kb 5' of CCDC101	5.7kb 5' of CCDC101
16	28548660	0.85	0.94	rs4788078	G	A	0.22	0.31	0.09	0.33				ESDR, BLD, LIV	LIV		GCNF,Hmx,Nkx2			170 hits	5.3kb 5' of CCDC101	5.3kb 5' of CCDC101
16	28550464	0.84	0.93	rs112366001	T	A	0.25	0.31	0.09	0.33							4 altered motifs			161 hits	3.5kb 5' of CCDC101	3.5kb 5' of CCDC101
16	28550661	0.81	0.95	rs13331170	T	C	0.33	0.42	0.26	0.36							CACD,NRSF			170 hits	3.3kb 5' of CCDC101	3.3kb 5' of CCDC101
16	28550935	0.85	0.94	rs62034350	A	G	0.22	0.31	0.09	0.33							14 altered motifs			171 hits	3kb 5' of CCDC101	3kb 5' of CCDC101
16	28554168	0.85	0.94	rs62034351	G	A	0.03	0.3	0.09	0.33			24 tissues		53 tissues	26 bound proteins	8 altered motifs			167 hits	CCDC101	CCDC101	intronic
16	28554346	0.81	0.95	rs7191618	C	G	0.34	0.43	0.26	0.36			23 tissues	SPLN	52 tissues	5 bound proteins	Egr-1,STAT,THAP1			170 hits	CCDC101	CCDC101	intronic
16	28554632	0.85	0.94	rs7187604	A	G	0.22	0.31	0.09	0.33			23 tissues	ESDR, SPLN	12 tissues		GR,IRC900814			171 hits	CCDC101	CCDC101	intronic
16	28554837	0.81	0.95	rs3859172	G	T	0.34	0.43	0.26	0.36			22 tissues	4 tissues	15 tissues		Foxa,STAT,Sox			168 hits	CCDC101	CCDC101	intronic
16	28558443	0.85	0.94	rs4788077	G	C	0.02	0.31	0.09	0.33							GATA,Mef2,ZID		3 hits	172 hits	CCDC101	CCDC101	intronic
16	28558684	0.86	0.94	rs4788076	C	T	0.23	0.31	0.09	0.33				BLD	CRVX,MUS		5 altered motifs		8 hits	172 hits	CCDC101	CCDC101	intronic
16	28569364	0.88	0.96	rs56272201	A	G	0.02	0.32	0.09	0.33				FAT, MUS	SKIN					170 hits	CCDC101	CCDC101	intronic
16	28569508	0.89	0.96	rs56396270	C	T	0.21	0.32	0.09	0.33			ESDR				ERalpha-a,NRSF			172 hits	CCDC101	CCDC101	intronic
16	28569717	0.88	0.96	rs62034355	G	C	0.02	0.32	0.09	0.33			ESDR	IPSC, BRST, BLD			GATA,Sox,TCF4			170 hits	CCDC101	CCDC101	intronic
16	28571620	0.92	0.96	rs12447461	C	A	0.22	0.33	0.09	0.34							4 altered motifs			168 hits	CCDC101	CCDC101	intronic
16	28572041	0.92	0.96	rs112191041	A	G	0.21	0.33	0.09	0.34				4 tissues			4 altered motifs			167 hits	CCDC101	CCDC101	intronic
16	28572289	0.92	0.96	rs111693583	C	T	0.22	0.33	0.09	0.34				6 tissues	HRT		Arid5b,HMG-IY			169 hits	CCDC101	CCDC101	intronic
16	28572544	0.92	0.96	rs11074911	C	T	0.22	0.32	0.09	0.34			GI, HRT, MUS	17 tissues	HRT,KID				3 hits	173 hits	CCDC101	CCDC101	intronic
16	28574315	0.92	0.96	rs56209193	C	T	0.19	0.33	0.09	0.34				13 tissues	BLD,HRT,LIV		4 altered motifs			166 hits	CCDC101	CCDC101	intronic
16	28574806	0.89	0.96	rs7193402	T	C	0.22	0.33	0.09	0.33				5 tissues	ESC,IPSC				19 hits	172 hits	CCDC101	CCDC101	intronic
16	28576068	0.92	0.96	rs7186573	T	C	0.22	0.33	0.09	0.34							Mrg1::Hoxa9,YY1		4 hits	173 hits	CCDC101	CCDC101	intronic
16	28576276	0.89	0.96	rs62034358	G	T	0.22	0.33	0.09	0.33							4 altered motifs			170 hits	CCDC101	CCDC101	intronic
16	28576728	0.89	0.96	rs12445823	A	C	0.22	0.33	0.09	0.33							5 altered motifs			170 hits	CCDC101	CCDC101	intronic
16	28577074	0.89	0.96	rs12445744	A	C	0.22	0.33	0.09	0.33					PLCNT		AP-1,NF-E2,SP1			170 hits	CCDC101	CCDC101	intronic
16	28577122	0.92	0.96	rs12448429	C	T	0.21	0.32	0.09	0.34							GR			170 hits	CCDC101	CCDC101	intronic
16	28578134	0.89	0.96	rs4787455	G	A	0.22	0.33	0.09	0.33										169 hits	CCDC101	CCDC101	intronic
16	28578709	0.9	0.96	rs7190771	G	A	0.21	0.31	0.09	0.33							HDAC2,RXRA			162 hits	CCDC101	CCDC101	intronic
16	28579541	0.93	0.97	rs112047757	C	T	0.22	0.33	0.09	0.34							20 altered motifs			170 hits	CCDC101	CCDC101	intronic
16	28579668	0.89	0.96	rs112831778	C	T	0.02	0.32	0.1	0.33										170 hits	CCDC101	CCDC101	intronic
16	28582026	0.94	0.98	rs17707300	T	C	0.21	0.33	0.09	0.34									10 hits	171 hits	CCDC101	CCDC101	intronic
16	28582276	0.9	0.96	rs4788074	G	A	0.22	0.33	0.09	0.33							AP-4,PRDM1		17 hits	173 hits	CCDC101	CCDC101	intronic
16	28583228	0.94	0.98	rs4788073	A	G	0.22	0.33	0.09	0.34					MUS		11 altered motifs		16 hits	173 hits	CCDC101	CCDC101	intronic
16	28584379	0.94	0.98	rs17640009	A	G	0.21	0.33	0.09	0.34							AP-2,NRSF		5 hits	172 hits	CCDC101	CCDC101	intronic
16	28584489	0.94	0.98	rs75539558	C	G	0.21	0.33	0.09	0.34							Mef2,Pou2f2			169 hits	CCDC101	CCDC101	intronic
16	28588090	0.94	0.98	rs55792032	A	G	0.22	0.32	0.09	0.34							4 altered motifs			169 hits	CCDC101	CCDC101	intronic
16	28588770	0.9	0.96	rs62034359	C	T	0.21	0.32	0.09	0.33										168 hits	CCDC101	CCDC101	intronic
16	28591847	0.95	0.99	rs2077031	T	A	0.22	0.33	0.09	0.33							4 altered motifs		4 hits	172 hits	56bp 3' of CCDC101	56bp 3' of CCDC101
16	28592014	0.9	0.99	rs762634	T	A,C,G	0.11	0.31	0.09	0.32									4 hits	175 hits	SULT1A2	SULT1A2	3'-UTR
16	28592334	0.95	0.99	rs1059491	T	G	0.22	0.32	0.09	0.33							PPAR,RXRA			168 hits	SULT1A2	SULT1A2	missense
16	28594594	0.95	0.99	rs62031560	T	A	0.21	0.33	0.09	0.33							Crx,Pitx2			168 hits	SULT1A2	SULT1A2	intronic
16	28594839	0.98	0.99	rs113208333	G	T	0.22	0.33	0.09	0.34					IPSC		ATF3,Zbtb3			168 hits	SULT1A2	SULT1A2	intronic
16	28595749	0.99	1	rs4149406	A	G	0.22	0.33	0.09	0.34			GI, LIV	6 tissues		ERALPHA_A	10 altered motifs			169 hits	SULT1A2	SULT1A2	intronic
16	28596211	0.88	1	rs4115668	G	A	0.22	0.3	0.09	0.31			LIV, GI	8 tissues	PANC,GI,LIV		6 altered motifs			160 hits	SULT1A2	SULT1A2	5'-UTR
16	28596909	1	1	rs743590	G	A	0.22	0.33	0.09	0.34			7 tissues	19 tissues	11 tissues	6 bound proteins	7 altered motifs			168 hits	SULT1A2	SULT1A2	intronic
16	28597020	0.94	0.99	rs762633	T	C	0.22	0.32	0.09	0.33			7 tissues	19 tissues	20 tissues	11 bound proteins	4 altered motifs			170 hits	SULT1A2	SULT1A2	5'-UTR
16	28597425	0.92	0.98	rs35175818	A	C	0.22	0.32	0.09	0.33			4 tissues	16 tissues	GI,LIV		SETDB1,Zfp410,Znf143			169 hits	315bp 5' of SULT1A2	354bp 5' of SULT1A2
16	28597617	0.92	0.98	rs4149398	C	G	0.26	0.33	0.09	0.33			LIV, GI, CRVX	17 tissues	LIV,BLD					164 hits	507bp 5' of SULT1A2	546bp 5' of SULT1A2
16	28598008	0.94	0.98	rs62031562	A	T	0.22	0.33	0.09	0.33			BLD, LIV, CRVX	16 tissues	12 tissues	6 bound proteins	GR,STAT			164 hits	898bp 5' of SULT1A2	937bp 5' of SULT1A2
Query SNP: rs3760091 and variants with r2 >= 0.8
chr	pos (hg38)	LD	LD	variant	Ref	Alt	AFR	AMR	ASN	EUR	GERP	SiPhy	Promoter	Enhancer	DNAse	Proteins	Motifs	NHGRI/EBI	GRASP QTL	Selected eQTL	GENCODE	RefSeq	dbSNP
		(r²)	(D')				freq	freq	freq	freq	cons	cons	histone marks	histone marks		bound	changed	GWAS hits	hits	hits	genes	genes	func annot
16	28609479	1	1	rs3760091	C	G,T	0.33	0.39	0.34	0.45			11 tissues	13 tissues	14 tissues	MAFF,MAFK,RFX5				76 hits	SULT1A1	SULT1A1	intronic
Query SNP: rs10948723 and variants with r2 >= 0.8
chr	pos (hg38)	LD	LD	variant	Ref	Alt	AFR	AMR	ASN	EUR	GERP	SiPhy	Promoter	Enhancer	DNAse	Proteins	Motifs	NHGRI/EBI	GRASP QTL	Selected eQTL	GENCODE	RefSeq	dbSNP
		(r²)	(D')				freq	freq	freq	freq	cons	cons	histone marks	histone marks		bound	changed	GWAS hits	hits	hits	genes	genes	func annot
6	52787542	0.81	0.93	rs1986661	T	C	0.03	0.3	0.14	0.44			LIV, PANC	4 tissues	GI	HEY1	4 altered motifs			8 hits	4.1kb 3' of GSTA1	3.8kb 3' of GSTA1
6	52787795	0.81	0.93	rs2397104	C	A	0.15	0.31	0.14	0.44			LIV, PANC	4 tissues			BDP1			9 hits	3.9kb 3' of GSTA1	3.6kb 3' of GSTA1
6	52788526	0.88	-0.97	rs2397105	G	A	0.8	0.69	0.86	0.56			LIV	6 tissues		FOXA1,FOXA2	Cdc5		1 hit	11 hits	3.1kb 3' of GSTA1	2.9kb 3' of GSTA1
6	52789422	0.88	-0.97	rs9395821	C	A	0.77	0.68	0.86	0.56				6 tissues			AP-1,HDAC2,YY1			11 hits	2.2kb 3' of GSTA1	2kb 3' of GSTA1
6	52789446	0.88	-0.97	rs9370150	A	G	0.77	0.69	0.86	0.56				6 tissues			Evi-1,Homez			10 hits	2.2kb 3' of GSTA1	1.9kb 3' of GSTA1
6	52789752	0.88	0.97	rs62412860	G	C	0.03	0.3	0.14	0.44				6 tissues	9 tissues		DMRT3			7 hits	1.9kb 3' of GSTA1	1.6kb 3' of GSTA1
6	52791371	0.96	-0.98	rs2894802	T	G	0.71	0.69	0.86	0.57				4 tissues			6 altered motifs			10 hits	292bp 3' of GSTA1	7bp 3' of GSTA1
6	52792523	0.96	0.98	rs4147615	T	C	0.12	0.3	0.14	0.43							Gm397,Sox		2 hits	10 hits	GSTA1	GSTA1	intronic
6	52792754	0.96	-0.98	rs4715326	C	T	0.71	0.69	0.86	0.57							AP-1,Ets,LBP-9		2 hits	11 hits	GSTA1	GSTA1	intronic
6	52794164	0.89	0.96	rs1051775	T	C	0.06	0.3	0.14	0.43							8 altered motifs			8 hits	GSTA1	GSTA1	synonymous
6	52797355	0.98	-0.99	rs2290758	G	A	0.71	0.69	0.86	0.57				LIV			AP-2rep			11 hits	GSTA1	GSTA1	intronic
6	52798089	0.98	-0.99	rs6423287	G	T	0.69	0.68	0.86	0.57					ESDR		MZF1::1-4,Pou2f2			10 hits	GSTA1	GSTA1	intronic
6	52799015	0.99	0.99	rs10948722	A	G	0.03	0.29	0.14	0.43										9 hits	GSTA1	GSTA1	intronic
6	52799068	0.99	-0.99	rs9395823	A	C	0.68	0.68	0.86	0.57				6 tissues			7 altered motifs			10 hits	GSTA1	GSTA1	intronic
6	52800158	0.99	0.99	rs11969435	C	T	0.12	0.3	0.14	0.43			LIV	FAT, STRM, BONE			HNF1			11 hits	GSTA1	GSTA1	intronic
6	52800873	1	1	rs6932500	G	A	0.06	0.3	0.14	0.43			LIV, GI	ADRL, PANC			17 altered motifs			8 hits	GSTA1	GSTA1	intronic
6	52801179	0.99	-1	rs6458871	C	T	0.68	0.68	0.86	0.57			LIV, GI, ADRL	PANC, LIV			ATF3,Mtf1,NRSF			10 hits	GSTA1	GSTA1	intronic
6	52801475	1	-1	rs6917325	T	C	0.71	0.69	0.86	0.57			LIV, GI, ADRL	PANC, GI, LIV	LIV	6 bound proteins	7 altered motifs		4 hits	11 hits	GSTA1	GSTA1	intronic
6	52801607	1	1	rs10948723	T	C	0.12	0.3	0.14	0.43					GI,GI,LIV	6 bound proteins	5 altered motifs		2 hits	11 hits	GSTA1	GSTA1	intronic
6	52804387	0.99	-0.99	rs4715332	C	A	0.71	0.68	0.86	0.57				ESDR, GI, LIV			4 altered motifs			10 hits	476bp 5' of GSTA1	520bp 5' of GSTA1
6	52804961	0.96	0.99	rs58912740	G	C	0.06	0.29	0.13	0.42				GI			5 altered motifs			8 hits	1.1kb 5' of GSTA1	1.1kb 5' of GSTA1
6	52805646	0.99	-0.99	rs3756982	A	T	0.71	0.69	0.86	0.57							Hsf,Irf		4 hits	11 hits	1.7kb 5' of GSTA1	1.8kb 5' of GSTA1
6	52808589	0.88	0.99	rs72936066	T	G	0.1	0.28	0.13	0.4					SKIN					9 hits	4.7kb 5' of GSTA1	4.7kb 5' of GSTA1
6	52808590	0.88	0.99	rs11961624	G	T	0.1	0.28	0.13	0.4					SKIN		5 altered motifs			9 hits	4.7kb 5' of GSTA1	4.7kb 5' of GSTA1
6	52812793	0.99	0.99	rs1984728	G	A	0.06	0.3	0.14	0.43				LIV			Hoxb9		1 hit	9 hits	8.9kb 5' of GSTA1	8.9kb 5' of GSTA1
6	52815802	0.99	-0.99	rs2894805	C	T	0.69	0.68	0.86	0.57			FAT, LIV, GI	5 tissues	8 tissues	6 bound proteins	10 altered motifs			10 hits	12kb 5' of GSTA1	12kb 5' of GSTA1
6	52819535	0.97	0.99	rs2397112	A	G	0.03	0.29	0.14	0.43				FAT			5 altered motifs			8 hits	12kb 3' of GSTA5	12kb 3' of GSTA5
6	52821281	0.98	0.99	rs12529579	T	C	0.06	0.3	0.14	0.43				FAT			AP-1,GR			8 hits	10kb 3' of GSTA5	10kb 3' of GSTA5
6	52822594	0.98	0.99	rs12528332	G	A	0.03	0.29	0.14	0.43							HNF4,Rad21			8 hits	9.1kb 3' of GSTA5	9.1kb 3' of GSTA5
6	52823669	0.98	0.99	rs59119896	G	A	0.12	0.3	0.14	0.43							BCL,HDAC2,NRSF			10 hits	8kb 3' of GSTA5	8.1kb 3' of GSTA5
6	52823803	0.97	0.99	rs10948725	C	G	0.25	0.31	0.14	0.43							5 altered motifs		3 hits	10 hits	7.9kb 3' of GSTA5	7.9kb 3' of GSTA5
6	52823823	0.98	-0.99	rs4715340	A	C	0.66	0.67	0.86	0.57									1 hit	10 hits	7.8kb 3' of GSTA5	7.9kb 3' of GSTA5
6	52823985	0.98	-0.99	rs6458879	G	C	0.71	0.68	0.86	0.57										10 hits	7.7kb 3' of GSTA5	7.8kb 3' of GSTA5
6	52825216	0.97	0.99	rs111906843	G	A	0.12	0.3	0.14	0.43				PANC			SREBP				6.4kb 3' of GSTA5	6.5kb 3' of GSTA5
6	52829235	0.94	-0.97	rs4535545	C	T	0.74	0.67	0.85	0.57							21 altered motifs			10 hits	2.4kb 3' of GSTA5	2.5kb 3' of GSTA5
6	52829507	0.96	0.98	rs4538706	C	T	0.11	0.3	0.14	0.43					LIV		4 altered motifs			9 hits	2.1kb 3' of GSTA5	2.2kb 3' of GSTA5
6	52829691	0.96	0.98	rs4317409	G	A	0.05	0.3	0.14	0.43							BDP1,SP1,Zfx			8 hits	2kb 3' of GSTA5	2.1kb 3' of GSTA5
6	52832803	0.96	0.98	rs55815585	T	G	0.16	0.3	0.14	0.43							GATA,NF-kappaB,TAL1			10 hits	GSTA5	GSTA5	intronic
6	52837287	0.95	-0.98	rs9382146	G	A	0.65	0.67	0.86	0.57							LXR,Pax-5,Pax-6			10 hits	GSTA5	GSTA5	intronic
6	52838150	0.95	-0.98	rs4144185	A	G	0.65	0.67	0.86	0.57							LUN-1			10 hits	GSTA5	GSTA5	intronic
6	52838968	0.95	-0.98	rs4715353	T	C	0.65	0.67	0.86	0.57							Mef2			12 hits	GSTA5	GSTA5	intronic
6	52849201	0.94	-0.97	rs7747087	G	A	0.71	0.69	0.86	0.57							Zbtb3			11 hits	3kb 5' of GSTA5	3.1kb 5' of GSTA5
6	52852011	0.91	-0.96	rs7449867	T	G	0.71	0.69	0.87	0.58							Mrg,Nanog			11 hits	5.8kb 5' of GSTA5	5.9kb 5' of GSTA5
6	52862759	0.91	-0.96	rs9689405	C	A,G,T	0.72	0.68	0.86	0.57										11 hits	17kb 5' of GSTA5	17kb 5' of GSTA5
6	52862951	0.92	-0.97	rs7451372	C	T	0.71	0.69	0.86	0.57							10 altered motifs			11 hits	17kb 5' of GSTA5	17kb 5' of GSTA5
6	52862961	0.92	-0.97	rs7454347	T	C	0.71	0.69	0.86	0.57							HNF1,Pou2f2			11 hits	17kb 5' of GSTA5	17kb 5' of GSTA5
6	52863261	0.83	-0.96	rs7454964	T	C	0.65	0.65	0.83	0.55							8 altered motifs			11 hits	17kb 5' of GSTA5	17kb 5' of GSTA5
6	52863981	0.92	-0.96	rs9370162	G	A	0.66	0.68	0.86	0.58										11 hits	18kb 5' of GSTA5	18kb 5' of GSTA5
6	52868660	0.89	-0.95	rs9474334	A	G	0.71	0.69	0.86	0.57							5 altered motifs		2 hits	12 hits	22kb 5' of GSTA5	23kb 5' of GSTA5
6	52871027	0.89	0.95	rs6910581	T	C	0.13	0.3	0.13	0.43				4 tissues			CEBPB,Hsf			11 hits	25kb 5' of GSTA5	25kb 5' of GSTA5
6	52871382	0.89	0.95	rs12524918	T	C	0.16	0.3	0.14	0.43				4 tissues			Mef2			10 hits	25kb 5' of GSTA5	25kb 3' of GSTA3
6	52871587	0.88	0.94	rs72938170	C	T	0.12	0.3	0.14	0.43				4 tissues	LNG		5 altered motifs			10 hits	25kb 3' of GSTA3	25kb 3' of GSTA3
6	52871887	0.89	0.95	rs62412906	T	C	0.13	0.3	0.14	0.43				6 tissues	LNG		PEBP,RREB-1			10 hits	25kb 3' of GSTA3	25kb 3' of GSTA3
6	52872340	0.89	-0.95	rs6458892	C	T	0.71	0.69	0.86	0.57			LNG	5 tissues	LNG,GI,CRVX		STAT		1 hit	11 hits	24kb 3' of GSTA3	24kb 3' of GSTA3
		0.89	0.95	rs62778863	C	G	0.16	0.3	0.14	0.43				LNG, ADRL							23kb 3' of GSTA3	23kb 3' of GSTA3
Query SNP: rs2207950 and variants with r2 >= 0.8
chr	pos (hg38)	LD	LD	variant	Ref	Alt	AFR	AMR	ASN	EUR	GERP	SiPhy	Promoter	Enhancer	DNAse	Proteins	Motifs	NHGRI/EBI	GRASP QTL	Selected eQTL	GENCODE	RefSeq	dbSNP
		(r²)	(D')				freq	freq	freq	freq	cons	cons	histone marks	histone marks		bound	changed	GWAS hits	hits	hits	genes	genes	func annot
6	52739150	0.97	0.99	rs2144693	T	C	0.96	0.76	0.9	0.64				LIV			13 altered motifs			5 hits	11kb 3' of GSTA2	311bp 3' of GSTA7P
6	52739552	0.97	0.99	rs2144694	T	C	0.9	0.76	0.9	0.64				LIV, GI, BLD			GR,HP1-site-factor,Hoxa4		1 hit	6 hits	11kb 3' of GSTA2	GSTA7P
6	52740566	0.98	0.99	rs2180313	T	C	0.92	0.75	0.9	0.63				BLD			9 altered motifs			5 hits	9.5kb 3' of GSTA2	GSTA7P
6	52741111	0.97	0.99	rs2224198	A	G	0.97	0.75	0.9	0.63							Mxi1			6 hits	9kb 3' of GSTA2	GSTA7P
6	52741327	0.97	0.99	rs2207948	A	G	0.97	0.75	0.9	0.63							Evi-1,NRSF			6 hits	8.8kb 3' of GSTA2	GSTA7P
6	52745044	1	1	rs2748998	T	C	0.97	0.75	0.91	0.63				LIV			Nanog			6 hits	5.1kb 3' of GSTA2	GSTA7P
6	52745786	1	1	rs2207949	T	C	0.9	0.75	0.9	0.63				6 tissues	GI,PANC,LIV	5 bound proteins				6 hits	4.3kb 3' of GSTA2	626bp 5' of GSTA7P
6	52745832	1	1	rs2207950	A	G	0.9	0.75	0.91	0.63				7 tissues	4 tissues	5 bound proteins	BCL		1 hit	6 hits	4.3kb 3' of GSTA2	672bp 5' of GSTA7P
6	52746320	1	1	rs2207951	C	A	0.96	0.75	0.91	0.63				8 tissues	11 tissues		AFP1,Ets		1 hit	6 hits	3.8kb 3' of GSTA2	1.2kb 5' of GSTA7P
6	52747870	1	1	rs2748999	T	A	0.9	0.75	0.91	0.63				8 tissues						5 hits	2.2kb 3' of GSTA2	2.2kb 3' of GSTA2
Query SNP: rs1802061 and variants with r2 >= 0.8
chr	pos (hg38)	LD	LD	variant	Ref	Alt	AFR	AMR	ASN	EUR	GERP	SiPhy	Promoter	Enhancer	DNAse	Proteins	Motifs	NHGRI/EBI	GRASP QTL	Selected eQTL	GENCODE	RefSeq	dbSNP
		(r²)	(D')				freq	freq	freq	freq	cons	cons	histone marks	histone marks		bound	changed	GWAS hits	hits	hits	genes	genes	func annot
6	52969261	0.86	1	rs112596100	A	G	0.01	0.02	0	0.05				GI			7 altered motifs				8.7kb 3' of GSTA4	8.7kb 3' of GSTA4
6	52974217	1	1	rs421926	A	C	0.04	0.03	0	0.06							5 altered motifs			1 hit	3.7kb 3' of GSTA4	3.7kb 3' of GSTA4
6	52975032	1	1	rs408820	G	C	0.04	0.03	0	0.06				7 tissues		EBF1	EBF,PRDM1			1 hit	2.9kb 3' of GSTA4	2.9kb 3' of GSTA4
6	52975636	1	1	rs72927532	G	T	0	0.02	0	0.06				10 tissues	SKIN,ADRL,SKIN	CTCF	7 altered motifs				2.3kb 3' of GSTA4	2.3kb 3' of GSTA4
6	52978051	1	1	rs17614751	G	A	0	0.02	0	0.06							Arid3a,BRCA1			1 hit	GSTA4	GSTA4	3'-UTR
6	52980385	0.98	1	rs111897710	A	G	0	0.02	0	0.06							5 altered motifs				GSTA4	GSTA4	intronic
6	52980596	1	1	rs113151263	G	A	0	0.02	0	0.06							5 altered motifs				GSTA4	GSTA4	intronic
6	52980766	1	1	rs72931480	C	T	0	0.02	0	0.06				GI	ADRL		Evi-1,PLAG1				GSTA4	GSTA4	intronic
6	52981126	0.86	1	rs201403034	AT	A	0.01	0.02	0	0.05				ADRL, LNG			15 altered motifs				GSTA4	GSTA4	intronic
6	52981127	1	1	rs72931483	T	A	0	0.02	0	0.06				ADRL, LNG			15 altered motifs				GSTA4	GSTA4	intronic
6	52981822	0.91	1	rs45482196	GT	G	0	0.02	0	0.07				BLD, ADRL, BRN			Arid3a,Foxp1,Mef2				GSTA4	GSTA4	intronic
6	52984432	1	1	rs4986947	G	A	0	0.02	0	0.06			BLD	6 tissues	15 tissues	EBF1	CEBPB,RREB-1		2 hits	1 hit	GSTA4	GSTA4	intronic
6	52984527	1	1	rs1802061	C	T	0	0.02	0	0.06			BLD	6 tissues	14 tissues	EBF1	6 altered motifs			1 hit	GSTA4	GSTA4	synonymous
6	52985261	1	1	rs75466074	T	A	0	0.02	0	0.06			BLD	5 tissues			Sox				GSTA4	GSTA4	intronic
6	52985610	1	1	rs41273862	G	A	0	0.02	0	0.06				BLD, THYM			NR4A,STAT				GSTA4	GSTA4	intronic
6	52985669	1	1	rs45466496	C	T	0	0.02	0	0.06				BLD, THYM			4 altered motifs				GSTA4	GSTA4	intronic
6	52985736	1	1	rs17615213	G	A	0	0.02	0	0.06				BLD, THYM			Bbx			1 hit	GSTA4	GSTA4	intronic
6	52985803	1	1	rs45541235	A	G	0	0.02	0	0.06				BLD, THYM			NRSF,Pitx2				GSTA4	GSTA4	intronic
6	52985890	0.98	1	rs45474299	G	T	0	0.02	0	0.06				BLD, THYM			4 altered motifs				GSTA4	GSTA4	intronic
6	52985907	0.98	1	rs45520736	C	T	0	0.02	0	0.06				BLD, THYM			CACD,Klf4,Klf7				GSTA4	GSTA4	intronic
6	52985920	0.98	1	rs45558931	A	G	0	0.02	0	0.06				BLD, THYM							GSTA4	GSTA4	intronic
6	52986007	1	1	rs316127	C	T	0.04	0.03	0	0.06				BLD			GR,THAP1,YY1				GSTA4	GSTA4	intronic
6	52986466	1	1	rs72932927	C	T	0	0.02	0	0.06				BLD			DMRT1,HNF1				GSTA4	GSTA4	intronic
6	52986747	1	1	rs72932928	G	A	0	0.03	0	0.06				5 tissues			NF-kappaB				GSTA4	GSTA4	intronic
6	52987849	1	1	rs45602842	C	T	0	0.02	0	0.06							13 altered motifs				GSTA4	GSTA4	intronic
6	52988335	1	1	rs72932936	A	G	0	0.02	0	0.06							23 altered motifs				GSTA4	GSTA4	intronic
6	52990900	0.89	1	rs72932939	C	T	0	0.02	0	0.05			MUS	13 tissues	CRVX		9 altered motifs				GSTA4	GSTA4	intronic
6	52996176	0.84	0.95	rs36012838	G	T	0	0.02	0	0.06			22 tissues	4 tissues	22 tissues	TFIIIC110	PLZF,ZBTB33				225bp 3' of RN7SK	795bp 5' of GSTA4
6	52996235	0.89	1	rs34450404	C	G	0	0.02	0	0.05			21 tissues	8 tissues	51 tissues	RPC155,TFIIIC110,MAX	4 altered motifs				284bp 3' of RN7SK	854bp 5' of GSTA4
6	52996697	0.89	1	rs45611340	AT	A	0	0.02	0	0.05			16 tissues	12 tissues	17 tissues	CTCF,FOXA1	10 altered motifs				746bp 3' of RN7SK	1.3kb 5' of GSTA4
6	53003599	0.86	0.97	rs113189631	C	T	0	0.02	0	0.06				FAT			6 altered motifs				ICK	ICK	3'-UTR
Query SNP: rs3764821 and variants with r2 >= 0.8
chr	pos (hg38)	LD	LD	variant	Ref	Alt	AFR	AMR	ASN	EUR	GERP	SiPhy	Promoter	Enhancer	DNAse	Proteins	Motifs	NHGRI/EBI	GRASP QTL	Selected eQTL	GENCODE	RefSeq	dbSNP
		(r²)	(D')				freq	freq	freq	freq	cons	cons	histone marks	histone marks		bound	changed	GWAS hits	hits	hits	genes	genes	func annot
11	68010856	1	1	rs3764821	A	G	0.21	0.17	0.2	0.21			17 tissues	12 tissues	33 tissues	4 bound proteins	GR,HNF4		3 hits	17 hits	ALDH3B1	ALDH3B1	intronic
11	68016808	0.98	0.99	rs3751084	C	T	0.42	0.19	0.2	0.21			LNG, CRVX, LIV	17 tissues	11 tissues	5 bound proteins	7 altered motifs		4 hits	17 hits	ALDH3B1	ALDH3B1	intronic
11	68017279	0.94	0.98	rs4646808	C	G	0.22	0.16	0.2	0.2			LNG, CRVX, LIV	18 tissues	7 tissues	POL2S2,POL2	4 altered motifs			18 hits	ALDH3B1	ALDH3B1	intronic
11	68018929	0.95	0.98	rs4244839	T	C	0.36	0.19	0.2	0.21			CRVX	6 tissues	KID		5 altered motifs			22 hits	ALDH3B1	ALDH3B1	intronic
11	68020059	0.95	0.98	rs2286169	T	C	0.3	0.17	0.23	0.21				10 tissues	ESDR,LIV	CTCF	14 altered motifs			26 hits	ALDH3B1	ALDH3B1	intronic
11	68021094	0.94	0.98	rs4646812	T	G	0.41	0.19	0.22	0.21			ESDR, LIV	15 tissues	ESDR,ESC,LNG					18 hits	ALDH3B1	ALDH3B1	intronic
11	68021207	0.95	0.98	rs4646813	C	T	0.25	0.17	0.22	0.21			LIV	18 tissues	5 tissues		11 altered motifs			22 hits	ALDH3B1	ALDH3B1	intronic
11	68021669	0.95	0.98	rs2286168	C	T	0.28	0.17	0.22	0.21				9 tissues	MUS,LIV	CTCF,INI1	ZBTB7A			22 hits	ALDH3B1	ALDH3B1	synonymous
11	68022120	0.95	0.98	rs2286166	G	A	0.31	0.17	0.22	0.21				SKIN, ADRL, LNG	IPSC,IPSC		Znf143			21 hits	ALDH3B1	ALDH3B1	intronic
11	68022148	0.95	0.98	rs2286165	T	C	0.3	0.17	0.22	0.21				4 tissues			Zfp410			21 hits	ALDH3B1	ALDH3B1	intronic
11	68022369	0.95	0.98	rs3764819	C	T	0.31	0.17	0.22	0.21				IPSC, SKIN, ADRL			4 altered motifs			21 hits	ALDH3B1	ALDH3B1	intronic
11	68022810	0.95	0.98	rs3764817	C	T	0.39	0.18	0.22	0.21				ADRL			Rad21			17 hits	ALDH3B1	ALDH3B1	intronic
11	68022872	0.95	0.98	rs3764816	A	T	0.29	0.17	0.22	0.21				ADRL			Zfp410			20 hits	ALDH3B1	ALDH3B1	intronic
11	68023189	0.95	0.98	rs12277180	G	C	0.3	0.17	0.22	0.21				ADRL			5 altered motifs			21 hits	ALDH3B1	ALDH3B1	intronic
11	68023372	0.91	0.96	rs12284146	T	C	0.29	0.18	0.22	0.21							ERalpha-a,TLX1::NFIC			20 hits	ALDH3B1	ALDH3B1	intronic
11	68024499	0.95	0.98	rs1003777	T	C	0.38	0.18	0.22	0.21							BRCA1,Foxp1			23 hits	ALDH3B1	ALDH3B1	intronic
11	68025980	0.95	0.98	rs2286164	A	G	0.38	0.18	0.22	0.21				5 tissues	LNG	POL2	AhR::Arnt,Arnt,PLAG1		1 hit	23 hits	ALDH3B1	ALDH3B1	intronic
11	68026041	0.95	0.98	rs2286163	C	T	0.25	0.17	0.22	0.21				5 tissues			9 altered motifs			27 hits	ALDH3B1	ALDH3B1	synonymous
11	68026537	0.95	0.98	rs886702	A	G	0.38	0.18	0.22	0.21			IPSC	6 tissues	MUS,MUS		BRCA1,TBX5			19 hits	ALDH3B1	ALDH3B1	intronic
11	68027054	0.93	0.98	rs3794177	C	A	0.27	0.17	0.22	0.21				9 tissues			HNF4			21 hits	ALDH3B1	ALDH3B1	intronic
11	68027598	0.93	0.98	rs886701	C	T	0.3	0.17	0.23	0.21			BRN, CRVX, MUS	12 tissues	SKIN,OVRY					18 hits	ALDH3B1	ALDH3B1	intronic
11	68029165	0.91	0.97	rs15518	T	C	0.3	0.16	0.23	0.21			6 tissues	17 tissues	SKIN,BLD		BCL,Irf			20 hits	ALDH3B1	ALDH3B1	3'-UTR
11	68029289	0.91	0.97	rs3115547	A	G	0.26	0.17	0.23	0.21			6 tissues	17 tissues	BLD,BLD,SKIN		Gfi1,Gfi1b,Pax-6			19 hits	RP5-901A4.1	12bp 3' of ALDH3B1
11	68029334	0.9	0.97	rs3133268	G	C	0.3	0.17	0.23	0.21			13 tissues	19 tissues	7 tissues		HDAC2,SP1			20 hits	RP5-901A4.1	57bp 3' of ALDH3B1
11	68030889	0.88	0.95	rs11276215	A	16-mer	0.25	0.16	0.22	0.21			24 tissues		53 tissues	9 bound proteins	10 altered motifs			20 hits	NDUFS8	NDUFS8	intronic
11	68031100	0.9	0.95	rs1122731	G	A	0.26	0.17	0.22	0.21			24 tissues		25 tissues		Msx-1			19 hits	NDUFS8	NDUFS8	intronic
11	68032459	0.87	0.94	rs2075626	T	C	0.25	0.16	0.22	0.21			STRM, BRN, CRVX	17 tissues	BLD		Pax-5,RXRA		3 hits	24 hits	NDUFS8	NDUFS8	intronic
Query SNP: rs112411210 and variants with r2 >= 0.8
chr	pos (hg38)	LD	LD	variant	Ref	Alt	AFR	AMR	ASN	EUR	GERP	SiPhy	Promoter	Enhancer	DNAse	Proteins	Motifs	NHGRI/EBI	GRASP QTL	Selected eQTL	GENCODE	RefSeq	dbSNP
		(r²)	(D')				freq	freq	freq	freq	cons	cons	histone marks	histone marks		bound	changed	GWAS hits	hits	hits	genes	genes	func annot
16	28610136	1	1	rs112411210	T	A	0	0	0	0			6 tissues	19 tissues	19 tissues	ELF1,GABP,TBP	Hoxa5,Spz1				SULT1A1	SULT1A1	intronic
Query SNP: rs12250592 and variants with r2 >= 0.8
chr	pos (hg38)	LD	LD	variant	Ref	Alt	AFR	AMR	ASN	EUR	GERP	SiPhy	Promoter	Enhancer	DNAse	Proteins	Motifs	NHGRI/EBI	GRASP QTL	Selected eQTL	GENCODE	RefSeq	dbSNP
		(r²)	(D')				freq	freq	freq	freq	cons	cons	histone marks	histone marks		bound	changed	GWAS hits	hits	hits	genes	genes	func annot
10	104255928	1	1	rs12250592	C	A	0.35	0.03	0	0			22 tissues	ESC	43 tissues	7 bound proteins	AIRE,DMRT3			11 hits	GSTO1	GSTO1	intronic
Query SNP: rs3748523 and variants with r2 >= 0.8
chr	pos (hg38)	LD	LD	variant	Ref	Alt	AFR	AMR	ASN	EUR	GERP	SiPhy	Promoter	Enhancer	DNAse	Proteins	Motifs	NHGRI/EBI	GRASP QTL	Selected eQTL	GENCODE	RefSeq	dbSNP
		(r²)	(D')				freq	freq	freq	freq	cons	cons	histone marks	histone marks		bound	changed	GWAS hits	hits	hits	genes	genes	func annot
12	949572	1	1	rs3748523	C	G	0.16	0.07	0.13	0.09			24 tissues		53 tissues	27 bound proteins	CTCF,TR4,Zic			12 hits	RAD52	RAD52	intronic
Query SNP: rs238679 and variants with r2 >= 0.8
chr	pos (hg38)	LD	LD	variant	Ref	Alt	AFR	AMR	ASN	EUR	GERP	SiPhy	Promoter	Enhancer	DNAse	Proteins	Motifs	NHGRI/EBI	GRASP QTL	Selected eQTL	GENCODE	RefSeq	dbSNP
		(r²)	(D')				freq	freq	freq	freq	cons	cons	histone marks	histone marks		bound	changed	GWAS hits	hits	hits	genes	genes	func annot
16	1814925	0.91	-0.98	rs200327289	GTA	G	0.3	0.16	0.2	0.2				LIV			7 altered motifs			19 hits	HAGH	HAGH	intronic
16	1822478	1	1	rs238679	A	G	0.71	0.85	0.8	0.79				9 tissues	ESDR		7 altered motifs			17 hits	HAGH	HAGH	intronic
16	1824716	0.98	-0.99	rs3760038	C	T	0.2	0.15	0.2	0.21			ESDR, LIV	13 tissues	BLD		8 altered motifs			17 hits	HAGH	HAGH	intronic
16	1854523	0.81	-0.96	rs1742425	G	A	0.34	0.17	0.36	0.19				BLD, THYM					3 hits	22 hits	C16orf73	C16orf73	intronic
16	1859082	0.82	-0.96	rs11863172	C	G	0.26	0.17	0.26	0.19				7 tissues			ERalpha-a,Maf			18 hits	C16orf73	C16orf73	intronic
Query SNP: rs4150276 and variants with r2 >= 0.8
chr	pos (hg38)	LD	LD	variant	Ref	Alt	AFR	AMR	ASN	EUR	GERP	SiPhy	Promoter	Enhancer	DNAse	Proteins	Motifs	NHGRI/EBI	GRASP QTL	Selected eQTL	GENCODE	RefSeq	dbSNP
		(r²)	(D')				freq	freq	freq	freq	cons	cons	histone marks	histone marks		bound	changed	GWAS hits	hits	hits	genes	genes	func annot
13	102847290	0.96	0.98	rs11618723	T	C	0.34	0.42	0.23	0.58			23 tissues		SKIN,SKIN		5 altered motifs			11 hits	ERCC5	BIVM-ERCC5	intronic
13	102847350	0.96	0.99	rs11619749	A	G	0.24	0.41	0.24	0.58			23 tissues		8 tissues		MIF-1,SIX5			9 hits	ERCC5	BIVM-ERCC5	intronic
13	102847737	0.97	1	rs7326943	C	G	0.66	0.44	0.24	0.59			19 tissues	11 tissues	44 tissues	6 bound proteins	MIF-1,RFX5			6 hits	ERCC5	BIVM-ERCC5	intronic
13	102848034	0.97	0.99	rs9518854	C	G	0.35	0.42	0.23	0.58			17 tissues	16 tissues	BLD,GI		NRSF,Nr2f2			10 hits	ERCC5	BIVM-ERCC5	intronic
13	102848450	0.97	0.99	rs4150253	G	T	0.66	0.44	0.24	0.59			FAT, STRM, LNG	13 tissues			Nkx2,PLZF,Pou3f3			5 hits	ERCC5	BIVM-ERCC5	intronic
13	102848868	0.98	1	rs1998875	T	C	0.66	0.44	0.24	0.59			FAT	7 tissues			Cart1			5 hits	ERCC5	BIVM-ERCC5	intronic
13	102848906	0.98	1	rs1998874	T	A	0.66	0.44	0.24	0.59			FAT	7 tissues			Pax-4			6 hits	ERCC5	BIVM-ERCC5	intronic
13	102850672	0.98	-1	rs9554901	G	A	0.33	0.56	0.76	0.41				5 tissues		GATA2				6 hits	ERCC5	BIVM-ERCC5	intronic
13	102850972	0.97	0.99	rs11069498	G	A	0.24	0.41	0.23	0.58				BRST, BLD			ELF1,SIX5		2 hits	9 hits	ERCC5	BIVM-ERCC5	intronic
13	102851441	0.91	-1	rs4150258	C	T	0.34	0.56	0.75	0.4							6 altered motifs			5 hits	ERCC5	BIVM-ERCC5	intronic
13	102851712	0.97	0.99	rs4150260	G	A	0.35	0.42	0.23	0.58										8 hits	ERCC5	BIVM-ERCC5	intronic
13	102852167	0.98	1	rs1047768	T	C	0.66	0.44	0.24	0.58							4 altered motifs		1 hit	5 hits	ERCC5	BIVM-ERCC5	synonymous
13	102854761	0.98	-1	rs4150274	T	C	0.33	0.56	0.76	0.42				4 tissues	BLD		CEBPA,CEBPB,RFX5			5 hits	ERCC5	BIVM-ERCC5	intronic
13	102854879	1	1	rs4150276	T	A	0.65	0.44	0.24	0.58				4 tissues	4 tissues	PU1	10 altered motifs			6 hits	ERCC5	BIVM-ERCC5	intronic
13	102855668	0.98	1	rs4150279	C	T	0.66	0.44	0.24	0.58				BLD			4 altered motifs		1 hit	5 hits	ERCC5	BIVM-ERCC5	intronic
13	102856580	0.97	0.99	rs4150282	C	T	0.24	0.41	0.23	0.58				7 tissues	HRT,SKIN		4 altered motifs			7 hits	ERCC5	BIVM-ERCC5	intronic
13	102856829	0.98	1	rs4150290	A	T	0.66	0.44	0.24	0.58				10 tissues	14 tissues	STAT3	CIZ,PTF1-beta			5 hits	ERCC5	BIVM-ERCC5	intronic
13	102857626	0.97	0.98	rs35900194	A	9-mer	0.65	0.44	0.25	0.58				FAT						3 hits	ERCC5	BIVM-ERCC5	intronic
		0.97	0.98	rs199881975	T	TCTTA	0.66	0.44	0.25	0.58				FAT			16 altered motifs			3 hits	ERCC5	BIVM-ERCC5	intronic
13	102857631	0.81	0.95	rs200865372	T	TTAC	0.59	0.43	0.24	0.56				FAT			15 altered motifs			4 hits	ERCC5	BIVM-ERCC5	intronic
13	102858546	0.97	0.99	rs3736865	C	T	0.66	0.44	0.24	0.58										4 hits	ERCC5	BIVM-ERCC5	intronic
13	102858951	0.97	0.99	rs4150299	T	C	0.56	0.43	0.24	0.58				VAS			5 altered motifs			4 hits	ERCC5	BIVM-ERCC5	intronic
13	102859078	0.96	-0.98	rs3918332	G	A	0.34	0.56	0.76	0.42				VAS	IPSC		HNF4			6 hits	ERCC5	BIVM-ERCC5	intronic
13	102860154	0.97	-0.99	rs1323698	C	T	0.55	0.57	0.75	0.42							Sox			6 hits	ERCC5	BIVM-ERCC5	intronic
13	102868764	0.97	-0.99	rs3783236	C	T	0.34	0.56	0.75	0.42				5 tissues	6 tissues					5 hits	ERCC5	BIVM-ERCC5	intronic
Query SNP: rs1625393 and variants with r2 >= 0.8
chr	pos (hg38)	LD	LD	variant	Ref	Alt	AFR	AMR	ASN	EUR	GERP	SiPhy	Promoter	Enhancer	DNAse	Proteins	Motifs	NHGRI/EBI	GRASP QTL	Selected eQTL	GENCODE	RefSeq	dbSNP
		(r²)	(D')				freq	freq	freq	freq	cons	cons	histone marks	histone marks		bound	changed	GWAS hits	hits	hits	genes	genes	func annot
16	1802774	0.81	0.91	rs2247696	T	C	0.82	0.83	0.79	0.82							CEBPB		6 hits	40 hits	HAGH	6.3kb 3' of HAGH
16	1808804	0.9	0.96	rs1623559	G	A	0.81	0.83	0.83	0.82				ESDR, SKIN						40 hits	HAGH	297bp 3' of HAGH
16	1808807	0.9	0.96	rs1623562	T	C	0.81	0.83	0.83	0.82				ESDR, SKIN			BDP1,Zfp691			40 hits	HAGH	294bp 3' of HAGH
16	1809637	0.9	0.96	rs2076449	T	C	0.82	0.83	0.83	0.82				4 tissues	IPSC		10 altered motifs			42 hits	HAGH	HAGH	intronic
16	1810430	0.86	0.95	rs2516314	G	C	0.82	0.83	0.83	0.83				BRN			7 altered motifs			38 hits	HAGH	HAGH	intronic
16	1810804	0.9	-0.96	rs8046750	G	C	0.01	0.15	0.16	0.18				LIV			Pbx3		1 hit	47 hits	HAGH	HAGH	intronic
16	1811915	0.9	0.96	rs9928547	T	C	0.95	0.85	0.83	0.82							4 altered motifs			39 hits	HAGH	HAGH	intronic
16	1812088	0.87	0.95	rs9928484	A	G	0.81	0.83	0.83	0.81							AP-1,BDP1,Maf			40 hits	HAGH	HAGH	intronic
16	1812982	0.9	-0.96	rs12598216	T	G	0.02	0.15	0.17	0.18			SKIN, BONE	14 tissues	22 tissues	9 bound proteins	4 altered motifs			41 hits	HAGH	HAGH	intronic
16	1813103	0.9	-0.96	rs12595860	C	T	0.01	0.15	0.17	0.18			SKIN, MUS, BONE	14 tissues	LNG,GI,LNG	POL2	12 altered motifs			48 hits	HAGH	HAGH	intronic
16	1813639	0.9	-0.96	rs35926706	C	T	0.01	0.15	0.17	0.18				LIV	BLD,BLD		ZBTB33			42 hits	HAGH	HAGH	intronic
16	1814816	0.9	-0.96	rs62038374	T	G	0.02	0.15	0.17	0.18				LIV			HNF4			42 hits	HAGH	HAGH	intronic
16	1815093	0.9	-0.96	rs12597098	C	T	0.01	0.15	0.17	0.18				LIV	GI					47 hits	HAGH	HAGH	intronic
16	1816101	0.9	-0.96	rs62038378	C	T	0.01	0.15	0.17	0.18				LIV, MUS			9 altered motifs			41 hits	HAGH	HAGH	intronic
16	1816361	0.9	-0.96	rs12596094	T	G	0.01	0.16	0.17	0.18				LIV, MUS			4 altered motifs		1 hit	47 hits	HAGH	HAGH	intronic
16	1818553	0.91	-0.96	rs344361	C	T	0.02	0.15	0.17	0.18				LIV, ADRL	ADRL		TR4,ZBTB33		4 hits	45 hits	HAGH	HAGH	intronic
16	1818646	0.91	-0.96	rs11646951	C	A	0.01	0.15	0.17	0.18				LIV, ADRL	ADRL		CTCF,SRF,YY1		1 hit	41 hits	HAGH	HAGH	intronic
16	1819590	0.9	-0.95	rs2076453	A	C	0.07	0.16	0.17	0.18				LIV, ADRL			Eomes			38 hits	HAGH	HAGH	intronic
16	1819615	0.9	-0.95	rs2076456	G	T	0.07	0.16	0.17	0.18				LIV			GR,SP1			38 hits	HAGH	HAGH	intronic
16	1821328	0.9	-0.96	rs2268670	C	T	0.21	0.17	0.18	0.18				LIV			5 altered motifs		6 hits	47 hits	HAGH	HAGH	intronic
16	1824145	0.91	-0.96	rs3760040	C	A	0.01	0.15	0.17	0.18			SKIN, LIV	14 tissues	SKIN,ADRL,LIV	CTCF				41 hits	HAGH	HAGH	intronic
16	1826215	0.93	-0.97	rs11248893	G	T	0.2	0.17	0.19	0.18			22 tissues		13 tissues	5 bound proteins	10 altered motifs			42 hits	HAGH	HAGH	intronic
16	1826991	0.81	-0.95	rs28364708	A	AGCG	0.24	0.19	0.18	0.2			23 tissues		53 tissues	15 bound proteins	13 altered motifs			14 hits	HAGH	HAGH	5'-UTR
16	1827174	0.93	-0.98	rs28364709	G	A	0.19	0.17	0.17	0.19			24 tissues		53 tissues	44 bound proteins	Ets,Znf143			43 hits	HAGH	HAGH	5'-UTR
16	1827493	0.93	-0.98	rs3743854	T	C	0.18	0.17	0.17	0.19			24 tissues		46 tissues	6 bound proteins	8 altered motifs			45 hits	FAHD1	FAHD1	synonymous
16	1827557	0.92	-0.97	rs3743853	G	A	0.02	0.16	0.17	0.19			24 tissues		33 tissues	5 bound proteins	4 altered motifs		4 hits	49 hits	FAHD1	FAHD1	missense
16	1828030	0.9	-0.96	rs1143032	G	A	0.01	0.16	0.17	0.18			21 tissues	7 tissues	4 tissues					40 hits	FAHD1	FAHD1	3'-UTR
16	1828031	0.91	-0.96	rs1143033	C	T	0.18	0.17	0.17	0.18			21 tissues	7 tissues	4 tissues		NRSF,Pitx2			41 hits	FAHD1	FAHD1	3'-UTR
16	1828066	0.9	-0.96	rs1143034	C	G	0.18	0.17	0.17	0.18			21 tissues	7 tissues	4 tissues		7 altered motifs			41 hits	FAHD1	FAHD1	3'-UTR
16	1828491	0.93	-0.98	rs1065583	G	A	0.18	0.17	0.18	0.19					GI,BLD,SKIN		AP-2rep,BCL			42 hits	FAHD1	FAHD1	3'-UTR
16	1828520	0.93	-0.98	rs1065584	C	G	0.18	0.17	0.18	0.19					GI,BLD,SKIN		5 altered motifs			42 hits	FAHD1	FAHD1	3'-UTR
16	1828596	0.93	-0.98	rs1065585	T	C	0.18	0.17	0.18	0.19					8 tissues					42 hits	FAHD1	FAHD1	3'-UTR
16	1828640	0.93	-0.98	rs1065586	A	C	0.18	0.17	0.18	0.19					6 tissues		16 altered motifs			42 hits	FAHD1	FAHD1	3'-UTR
16	1828739	0.93	-0.98	rs1065587	A	G	0.18	0.17	0.18	0.19					6 tissues		9 altered motifs			42 hits	FAHD1	FAHD1	3'-UTR
16	1828800	0.93	-0.98	rs1065589	G	T	0.19	0.17	0.18	0.19					6 tissues		12 altered motifs			42 hits	FAHD1	FAHD1	3'-UTR
16	1828851	0.93	-0.98	rs1065590	T	C	0.18	0.17	0.18	0.19					6 tissues	TCF4	CDP			42 hits	FAHD1	FAHD1	3'-UTR
16	1828923	0.93	-0.98	rs11643306	G	T	0.18	0.17	0.18	0.19			16 tissues	14 tissues	9 tissues	10 bound proteins	5 altered motifs			42 hits	FAHD1	FAHD1	intronic
16	1828976	0.93	-0.98	rs11643316	G	A	0.18	0.17	0.18	0.19			16 tissues	14 tissues	9 tissues	15 bound proteins				42 hits	FAHD1	FAHD1	intronic
16	1829292	0.93	-0.98	rs62038392	A	G	0.18	0.17	0.18	0.19			15 tissues	17 tissues	9 tissues	TCF4				42 hits	FAHD1	FAHD1	intronic
16	1829421	0.93	-0.98	rs72762855	G	A	0.19	0.17	0.18	0.19			10 tissues	17 tissues	BLD,GI	TCF4	Rad21			42 hits	FAHD1	FAHD1	intronic
16	1829493	0.92	-0.97	rs36040510	G	C	0.18	0.17	0.18	0.19			10 tissues	17 tissues	4 tissues					38 hits	FAHD1	FAHD1	intronic
16	1829497	0.92	-0.97	rs75569713	A	C	0.18	0.17	0.18	0.19			10 tissues	17 tissues	4 tissues		GR,Nr2f2,Pax-3			38 hits	FAHD1	FAHD1	intronic
16	1829513	0.82	-0.95	rs72762857	C	T	0.17	0.17	0.17	0.17			10 tissues	17 tissues	4 tissues		Zec			39 hits	FAHD1	FAHD1	intronic
16	1829514	0.82	-0.95	rs72762858	A	G	0.17	0.17	0.17	0.17			10 tissues	17 tissues	4 tissues		Gcm1			39 hits	FAHD1	FAHD1	intronic
16	1829591	0.9	-0.96	rs35148647	A	T	0.18	0.17	0.17	0.18			10 tissues	17 tissues	LIV,SKIN		4 altered motifs			41 hits	FAHD1	FAHD1	intronic
16	1829779	0.93	-0.98	rs35813105	T	C	0.18	0.17	0.18	0.19			SKIN, LIV, GI	10 tissues			Hoxb8,Msx-1			42 hits	FAHD1	FAHD1	intronic
16	1829874	0.87	-0.96	rs201352506	TC	T	0.18	0.17	0.17	0.17			LIV, GI	9 tissues			8 altered motifs			40 hits	FAHD1	FAHD1	intronic
16	1829959	0.93	-0.98	rs11644748	G	A	0.18	0.17	0.18	0.19			LIV, GI	9 tissues			HNF4,Ik-1,SP1			42 hits	FAHD1	FAHD1	intronic
16	1830148	0.93	-0.98	rs11648810	C	G	0.18	0.17	0.18	0.19			LIV, GI	9 tissues	GI		AP-1,NRSF			42 hits	FAHD1	FAHD1	intronic
16	1830212	0.93	-0.98	rs11648848	C	G	0.18	0.17	0.18	0.19			LIV, GI, HRT	10 tissues	5 tissues	CEBPB	DMRT7,THAP1,YY1			42 hits	FAHD1	FAHD1	intronic
16	1830739	0.93	-0.98	rs62038394	G	A	0.18	0.17	0.18	0.19			LIV, GI, BRN	5 tissues	4 tissues		6 altered motifs			42 hits	FAHD1	FAHD1	intronic
16	1830878	0.93	-0.98	rs62038395	A	T	0.18	0.17	0.18	0.19			LIV, GI	5 tissues			SRF,TEF,YY1			42 hits	FAHD1	FAHD1	intronic
16	1830912	0.83	-0.94	rs200487727	CTCTA	C	0.18	0.14	0.17	0.17			LIV, GI	5 tissues			Foxp1,RREB-1			14 hits	FAHD1	FAHD1	intronic
16	1830991	0.93	-0.98	rs66461486	T	G	0.18	0.17	0.18	0.19			LIV, GI	5 tissues	GI					42 hits	FAHD1	FAHD1	intronic
16	1831158	0.93	-0.98	rs72762860	A	T	0.18	0.17	0.18	0.19			GI	5 tissues	GI		5 altered motifs			42 hits	FAHD1	FAHD1	intronic
16	1831445	0.89	-0.97	rs66649019	C	T	0.18	0.17	0.17	0.19				LIV, GI, PANC	GI,GI,GI		TFII-I			42 hits	FAHD1	FAHD1	intronic
16	1831484	0.92	-0.97	rs66591266	T	C	0.18	0.17	0.17	0.19				LIV, GI, PANC	GI,GI		16 altered motifs			42 hits	FAHD1	FAHD1	intronic
16	1831493	0.91	-0.96	rs72762862	C	T	0.02	0.16	0.17	0.18				LIV, GI, PANC	GI,GI		EBF,PU.1			41 hits	FAHD1	FAHD1	intronic
16	1831555	0.92	-0.97	rs34392705	T	C	0.18	0.17	0.17	0.19				LIV, GI, PANC			4 altered motifs			42 hits	FAHD1	FAHD1	intronic
16	1831571	0.92	-0.97	rs35002595	G	C	0.18	0.17	0.17	0.19				LIV, GI, PANC			ATF3,NF-kappaB			42 hits	FAHD1	FAHD1	intronic
16	1831585	0.93	-0.98	rs34705505	T	G	0.18	0.17	0.18	0.19				LIV, GI, PANC			BCL,Mtf1			42 hits	FAHD1	FAHD1	intronic
16	1831610	0.93	-0.98	rs35310267	C	T	0.18	0.17	0.18	0.19				LIV, GI, PANC			9 altered motifs			42 hits	FAHD1	FAHD1	intronic
16	1831659	0.93	-0.98	rs34873309	A	G	0.18	0.17	0.18	0.19				LIV, GI, PANC	SKIN		8 altered motifs			42 hits	FAHD1	FAHD1	intronic
16	1831700	0.93	-0.98	rs3903206	A	G	0.18	0.17	0.18	0.19				LIV, GI, PANC	SKIN,GI					42 hits	FAHD1	FAHD1	intronic
16	1831703	0.93	-0.98	rs3903205	C	T	0.19	0.17	0.18	0.19				LIV, GI, PANC	SKIN,GI					42 hits	FAHD1	FAHD1	intronic
16	1831899	0.93	-0.98	rs3895165	C	T	0.18	0.17	0.18	0.19				4 tissues			23 altered motifs			42 hits	FAHD1	FAHD1	intronic
16	1832156	0.93	-0.98	rs11641144	G	A	0.18	0.17	0.18	0.19				LIV, GI, PANC			CAC-binding-protein,LBP-9			42 hits	FAHD1	FAHD1	intronic
16	1832220	0.83	-0.95	rs61656020	C	G	0.2	0.18	0.2	0.19				LIV, GI, PANC			5 altered motifs			34 hits	FAHD1	FAHD1	intronic
16	1832504	0.93	-0.98	rs62038397	A	G	0.18	0.17	0.18	0.19				4 tissues			5 altered motifs			42 hits	FAHD1	FAHD1	intronic
16	1832519	0.91	-0.96	rs62038398	C	T	0.19	0.17	0.18	0.18				4 tissues			5 altered motifs			44 hits	FAHD1	FAHD1	intronic
16	1832613	0.93	-0.98	rs10468426	A	C	0.18	0.17	0.18	0.19					KID,OVRY,BLD		NR4A			42 hits	FAHD1	FAHD1	intronic
16	1832739	0.91	-0.96	rs10468427	C	T	0.18	0.17	0.18	0.18					BLD,BLD	POL2,ZBTB33	NRSF		2 hits	43 hits	FAHD1	FAHD1	intronic
16	1832761	0.93	-0.98	rs140254902	TCTCTC	T	0.18	0.17	0.18	0.19			BLD	8 tissues	BLD	POL2,ZBTB33	5 altered motifs			14 hits	FAHD1	FAHD1	intronic
16	1832913	0.93	-0.98	rs10468428	A	G	0.18	0.17	0.18	0.19					BLD,BLD,BLD	20 bound proteins	Brachyury,HDAC2,VDR			44 hits	FAHD1	FAHD1	intronic
16	1832968	0.93	-0.98	rs199827006	G	GAC	0.18	0.17	0.18	0.19			LIV, BLD	9 tissues	4 tissues	22 bound proteins	5 altered motifs			42 hits	FAHD1	FAHD1	intronic
16	1833230	0.93	-0.98	rs10468429	G	A	0.18	0.17	0.18	0.19					5 tissues	16 bound proteins	4 altered motifs			42 hits	FAHD1	FAHD1	intronic
16	1833354	0.93	-0.98	rs72762865	T	C	0.18	0.17	0.17	0.19			SKIN, LIV, BLD	9 tissues	7 tissues	6 bound proteins	Zfp161			43 hits	FAHD1	FAHD1	intronic
16	1833358	0.93	-0.98	rs80347459	C	T	0.18	0.17	0.17	0.19			SKIN, LIV, BLD	9 tissues	7 tissues	6 bound proteins				43 hits	FAHD1	FAHD1	intronic
16	1833377	0.93	-0.98	rs66659109	T	G	0.18	0.17	0.17	0.19			SKIN, LIV, BLD	9 tissues	7 tissues	POL2,TCF4	Roaz,SZF1-1			43 hits	FAHD1	FAHD1	intronic
16	1833452	0.93	-0.98	rs72762866	T	C	0.18	0.17	0.18	0.19			SKIN, LIV, BLD	5 tissues	5 tissues					42 hits	FAHD1	FAHD1	intronic
16	1833470	0.93	-0.98	rs79579996	A	G	0.18	0.17	0.18	0.19			SKIN, LIV, BLD	5 tissues	6 tissues		NRSF,Pou2f2,Sin3Ak-20			42 hits	FAHD1	FAHD1	intronic
16	1833500	0.93	-0.98	rs72762867	A	T	0.18	0.17	0.18	0.19			SKIN, LIV, BLD	5 tissues	8 tissues		Mrg			42 hits	FAHD1	FAHD1	intronic
16	1833553	0.93	-0.98	rs111486214	A	C	0.18	0.17	0.18	0.19			SKIN, LIV, BLD	5 tissues	BLD		4 altered motifs			43 hits	FAHD1	FAHD1	intronic
16	1834655	0.94	-0.99	rs62038399	T	G	0.18	0.17	0.18	0.19				BRST, LIV			6 altered motifs			42 hits	FAHD1	C16orf73	intronic
16	1834723	0.94	-0.98	rs10468430	A	G	0.18	0.17	0.18	0.19							4 altered motifs			42 hits	FAHD1	C16orf73	intronic
16	1834860	0.95	-0.99	rs10468421	G	A	0.18	0.17	0.18	0.19							7 altered motifs			42 hits	FAHD1	C16orf73	intronic
16	1835209	0.94	-0.99	rs10468423	C	T	0.18	0.17	0.18	0.19							5 altered motifs			42 hits	FAHD1	C16orf73	intronic
16	1835256	0.95	-0.99	rs12325337	G	C	0.19	0.17	0.18	0.19							DMRT5,Mef2			41 hits	FAHD1	C16orf73	intronic
16	1835287	0.94	-0.99	rs12325082	T	G	0.19	0.18	0.18	0.19							6 altered motifs			44 hits	FAHD1	C16orf73	intronic
16	1835549	0.95	-0.99	rs11645599	G	A	0.18	0.17	0.18	0.19							Nkx2,Nkx3,SRF			42 hits	FAHD1	C16orf73	intronic
		0.8	-0.96	rs149265104	T	C	0.18	0.17	0.13	0.16							TCF12			15 hits	FAHD1	C16orf73	intronic
16	1836021	0.8	-0.96	rs11248896	G	A	0.18	0.17	0.13	0.16							TCF12,Znf143			40 hits	FAHD1	C16orf73	intronic
16	1836163	0.94	-0.99	rs149317740	G	GTTATT	0.17	0.17	0.18	0.19							6 altered motifs			14 hits	FAHD1	C16orf73	intronic
16	1836232	0.95	-0.99	rs9652776	C	T	0.18	0.17	0.18	0.19				BRST			Foxj2,Maf		3 hits	49 hits	FAHD1	C16orf73	intronic
16	1836521	0.95	-0.99	rs9652786	T	C	0.18	0.17	0.18	0.19				BRST, SKIN	BLD		Myb,RFX5		5 hits	50 hits	FAHD1	C16orf73	intronic
16	1836608	0.95	-0.99	rs9652777	C	G	0.18	0.17	0.18	0.19				SKIN, BRST	ESDR,BLD		Arid5a		5 hits	50 hits	FAHD1	C16orf73	intronic
16	1836672	0.95	-0.99	rs9652778	G	C	0.18	0.17	0.18	0.19				SKIN, BRST			4 altered motifs		2 hits	49 hits	FAHD1	C16orf73	intronic
16	1836965	0.95	-0.99	rs12325141	A	G	0.18	0.17	0.18	0.19					BLD		NRSF		5 hits	50 hits	FAHD1	C16orf73	intronic
16	1836980	0.95	-0.99	rs12325218	T	G	0.18	0.17	0.18	0.19					BLD		CAC-binding-protein		13 hits	56 hits	FAHD1	C16orf73	intronic
16	1837015	0.92	-0.96	rs12325282	T	G	0.18	0.18	0.18	0.18							5 altered motifs		9 hits	50 hits	FAHD1	C16orf73	intronic
16	1837272	0.93	-0.98	rs58359138	C	T	0.18	0.17	0.18	0.19							Gfi1,PPAR,RREB-1			41 hits	FAHD1	C16orf73	intronic
16	1837280	0.93	-0.98	rs60181953	C	T	0.18	0.17	0.18	0.19							7 altered motifs			41 hits	FAHD1	C16orf73	intronic
16	1837489	0.95	-0.99	rs59746463	T	C	0.18	0.17	0.18	0.19							CHOP::CEBPalpha,E2A,ZEB1			42 hits	FAHD1	C16orf73	intronic
16	1837573	0.94	-0.98	rs11643835	A	G	0.18	0.17	0.18	0.19							6 altered motifs		5 hits	48 hits	FAHD1	C16orf73	intronic
16	1837637	0.94	-0.98	rs11648578	G	A	0.18	0.17	0.18	0.19							TATA			42 hits	FAHD1	C16orf73	intronic
16	1837664	0.94	-0.98	rs59651420	A	G	0.18	0.17	0.18	0.19							4 altered motifs			42 hits	FAHD1	C16orf73	intronic
16	1837885	0.92	-0.96	rs201214840	AAT	A	0.18	0.17	0.17	0.18							5 altered motifs			43 hits	FAHD1	C16orf73	intronic
16	1837886	0.94	-0.98	rs141132983	AT	A	0.18	0.17	0.18	0.19							7 altered motifs			42 hits	FAHD1	C16orf73	intronic
16	1837936	0.94	-0.98	rs66509847	C	T	0.18	0.17	0.18	0.19							Eomes,Pou1f1,Sox			42 hits	FAHD1	C16orf73	intronic
16	1838176	0.95	-0.99	rs67309640	G	T	0.18	0.17	0.18	0.19							7 altered motifs			42 hits	FAHD1	C16orf73	intronic
16	1838263	0.95	-0.99	rs62038405	G	C	0.18	0.17	0.18	0.19										42 hits	FAHD1	C16orf73	intronic
16	1838307	0.95	-0.99	rs62038406	C	T	0.18	0.17	0.17	0.19							Pou5f1,Sox			42 hits	FAHD1	C16orf73	intronic
16	1838456	0.95	-0.99	rs62038407	A	C	0.18	0.17	0.18	0.19							5 altered motifs			42 hits	FAHD1	C16orf73	intronic
16	1838485	0.95	-0.99	rs62038408	A	G	0.18	0.17	0.18	0.19							4 altered motifs			42 hits	FAHD1	C16orf73	intronic
16	1838683	0.95	-0.99	rs62038409	A	G	0.18	0.17	0.18	0.19				SKIN			5 altered motifs			42 hits	FAHD1	C16orf73	intronic
16	1838788	0.95	-0.99	rs56164716	C	T	0.18	0.17	0.18	0.19				SKIN			DEC,HNF4,RXRA			42 hits	FAHD1	C16orf73	intronic
16	1838953	0.95	-0.99	rs55769149	A	C	0.18	0.17	0.18	0.19				SKIN			6 altered motifs			42 hits	FAHD1	C16orf73	intronic
16	1838979	0.94	-0.98	rs56057739	A	G	0.18	0.17	0.18	0.19				SKIN			4 altered motifs			43 hits	FAHD1	C16orf73	intronic
16	1839001	0.94	-0.98	rs55801530	C	T	0.18	0.17	0.18	0.19				SKIN			14 altered motifs			43 hits	FAHD1	C16orf73	intronic
16	1839008	0.94	-0.98	rs55706738	A	G	0.18	0.17	0.18	0.19				SKIN			22 altered motifs			43 hits	FAHD1	C16orf73	intronic
16	1839188	0.95	-0.99	rs55829224	A	G	0.18	0.17	0.18	0.19				SKIN	SKIN		Foxd3,GR,HMG-IY			42 hits	FAHD1	C16orf73	intronic
16	1839615	0.95	-0.99	rs3813759	C	A	0.18	0.17	0.18	0.19			FAT, SKIN	9 tissues	8 tissues	KAP1	Bcl6b			41 hits	FAHD1	C16orf73	3'-UTR
16	1839644	0.94	-0.98	rs3813760	C	T	0.18	0.17	0.18	0.19			FAT, SKIN	9 tissues	9 tissues	KAP1	DMRT5		5 hits	52 hits	FAHD1	C16orf73	3'-UTR
16	1839820	0.94	-0.98	rs3848346	C	A	0.02	0.16	0.17	0.19			SKIN	7 tissues	18 tissues	KAP1	NRSF,Nkx2,p300		10 hits	53 hits	FAHD1	C16orf73	3'-UTR
16	1839906	0.95	-0.99	rs3848347	G	A	0.18	0.17	0.18	0.19			SKIN	7 tissues	13 tissues	KAP1	CTCF,NF-Y			42 hits	FAHD1	C16orf73	3'-UTR
16	1840055	0.95	-0.99	rs3848348	T	G	0.18	0.17	0.18	0.19				FAT, SKIN	ESDR,SKIN		7 altered motifs		11 hits	54 hits	FAHD1	C16orf73	3'-UTR
16	1840232	0.95	-0.99	rs3848349	A	G	0.18	0.17	0.18	0.19				SKIN	SKIN		4 altered motifs			42 hits	C16orf73	C16orf73	intronic
16	1840284	0.95	-0.99	rs73490157	T	C	0.18	0.17	0.18	0.19				SKIN	SKIN		AP-1			42 hits	C16orf73	C16orf73	intronic
16	1840372	0.95	-0.99	rs62038423	G	C	0.18	0.17	0.18	0.19				SKIN	SKIN		GATA,Hoxd10			42 hits	C16orf73	C16orf73	intronic
16	1840478	0.95	-0.99	rs62038424	A	G	0.19	0.17	0.18	0.19				SKIN			Foxp3,Pax-6			43 hits	C16orf73	C16orf73	intronic
16	1840840	0.95	-0.99	rs62038425	A	G	0.18	0.17	0.18	0.19							11 altered motifs			42 hits	C16orf73	C16orf73	intronic
16	1841165	0.95	-0.99	rs55829867	C	T	0.18	0.17	0.18	0.19							Myf,ZEB1			42 hits	LA16c-429E7.1	C16orf73	intronic
16	1841217	0.95	-0.99	rs56103500	T	C	0.18	0.17	0.18	0.19							Arid5a,TATA,YY1			42 hits	LA16c-429E7.1	C16orf73	intronic
16	1841489	0.95	-0.99	rs72762875	T	C	0.18	0.17	0.18	0.19							6 altered motifs			42 hits	LA16c-429E7.1	C16orf73	intronic
16	1841681	0.95	-0.99	rs62038427	C	T	0.18	0.17	0.18	0.19										42 hits	LA16c-429E7.1	C16orf73	intronic
16	1841722	0.84	-0.96	rs11647044	C	T	0.15	0.16	0.16	0.17							7 altered motifs			43 hits	LA16c-429E7.1	C16orf73	intronic
16	1841723	0.84	-0.96	rs11642119	A	G	0.15	0.16	0.16	0.17							11 altered motifs			43 hits	LA16c-429E7.1	C16orf73	intronic
16	1842548	0.94	-0.98	rs62038428	A	G	0.19	0.17	0.18	0.19					THYM		14 altered motifs			42 hits	LA16c-429E7.1	C16orf73	intronic
16	1842606	0.91	-0.96	rs112311350	A	G	0.16	0.17	0.18	0.18							Myf			42 hits	LA16c-429E7.1	C16orf73	intronic
16	1842970	0.87	-0.96	rs141551352	TC	T	0.18	0.16	0.16	0.17							13 altered motifs			42 hits	LA16c-429E7.1	C16orf73	intronic
16	1843121	0.8	0.98	rs28780723	T	C	0.8	0.81	0.81	0.79							SZF1-1,Spz1,ZBTB33			38 hits	LA16c-429E7.1	C16orf73	intronic
16	1843149	0.94	-0.98	rs1162396	C	T	0.19	0.17	0.17	0.19							UF1H3BETA			43 hits	LA16c-429E7.1	C16orf73	intronic
16	1843342	0.95	-0.99	rs9806787	C	A	0.19	0.17	0.18	0.19							5 altered motifs		5 hits	48 hits	LA16c-429E7.1	C16orf73	intronic
16	1843808	0.95	-0.99	rs11248898	G	A	0.18	0.17	0.18	0.19							7 altered motifs		5 hits	48 hits	C16orf73	C16orf73	intronic
16	1843817	0.95	-0.99	rs149851523	CTA	C	0.18	0.17	0.18	0.19							9 altered motifs			14 hits	C16orf73	C16orf73	intronic
16	1844004	0.95	-0.99	rs10903011	T	G	0.18	0.17	0.18	0.19							6 altered motifs			42 hits	C16orf73	C16orf73	intronic
16	1844188	0.95	-0.99	rs78080772	T	C	0.18	0.17	0.18	0.19							8 altered motifs			42 hits	C16orf73	C16orf73	intronic
16	1844410	0.95	-0.99	rs12599335	T	C	0.18	0.17	0.18	0.19							Myf			43 hits	C16orf73	C16orf73	intronic
16	1844478	0.95	-0.99	rs12599341	T	C	0.18	0.17	0.18	0.19										43 hits	C16orf73	C16orf73	intronic
16	1844851	0.95	-0.99	rs9806825	C	G	0.18	0.17	0.18	0.19					LNG		6 altered motifs			42 hits	C16orf73	C16orf73	intronic
16	1844960	0.95	-0.99	rs9806945	A	G	0.18	0.17	0.18	0.19									16 hits	53 hits	C16orf73	C16orf73	missense
16	1845029	0.85	-0.96	rs4598914	T	A	0.16	0.16	0.16	0.17							4 altered motifs			44 hits	C16orf73	C16orf73	intronic
16	1845030	0.85	-0.96	rs4644862	C	G	0.15	0.16	0.16	0.17							Hdx,Pou2f2,Pou3f3			44 hits	C16orf73	C16orf73	intronic
16	1845288	0.81	-0.97	rs3848351	A	G	0.16	0.15	0.16	0.16							4 altered motifs			38 hits	C16orf73	C16orf73	intronic
16	1845374	0.91	-0.96	rs3925437	A	G	0.16	0.17	0.18	0.18							HNF1,Hoxa4,Hoxd10			43 hits	C16orf73	C16orf73	intronic
16	1845437	0.81	-0.92	rs3925438	A	G	0.17	0.18	0.17	0.19							AhR,BDP1,TCF12			35 hits	C16orf73	C16orf73	intronic
16	1845451	0.95	-1	rs112468240	T	C	0.18	0.17	0.17	0.17							5 altered motifs			44 hits	C16orf73	C16orf73	intronic
16	1845981	0.98	-1	rs62038431	C	T	0.18	0.17	0.18	0.18					IPSC,BLD	USF1				43 hits	C16orf73	C16orf73	intronic
16	1845986	0.98	-1	rs62038432	C	T	0.18	0.17	0.18	0.18					IPSC,BLD	USF1	Foxa,GR			43 hits	C16orf73	C16orf73	intronic
16	1846019	0.99	-1	rs62038433	T	A	0.18	0.17	0.18	0.18				GI	IPSC	USF1				43 hits	C16orf73	C16orf73	intronic
16	1846023	0.99	-1	rs62038434	A	G	0.18	0.17	0.18	0.18				GI	IPSC	USF1	Ahr::Arnt::HIF1,GR			43 hits	C16orf73	C16orf73	intronic
16	1846100	0.99	-1	rs62038435	G	T	0.18	0.17	0.18	0.18				GI		USF1	6 altered motifs			42 hits	C16orf73	C16orf73	intronic
16	1846336	0.99	-1	rs62038436	C	G	0.18	0.17	0.17	0.18				HRT, GI		GATA2				42 hits	C16orf73	C16orf73	intronic
16	1846554	0.82	-0.99	rs200747679	TG	T	0.16	0.16	0.15	0.16										41 hits	C16orf73	C16orf73	intronic
16	1846863	1	-1	rs112582341	A	G	0.18	0.17	0.17	0.18							Brachyury			42 hits	C16orf73	C16orf73	intronic
16	1846939	0.82	-0.99	rs62038440	G	C	0.18	0.16	0.16	0.16							4 altered motifs			41 hits	C16orf73	C16orf73	intronic
16	1846949	0.83	-1	rs199923459	G	GA	0.17	0.16	0.16	0.16							GR			41 hits	C16orf73	C16orf73	intronic
16	1847069	0.99	-1	rs62038441	A	C	0.18	0.17	0.18	0.18							4 altered motifs			42 hits	C16orf73	C16orf73	intronic
16	1847072	0.99	-1	rs62038442	T	C	0.18	0.17	0.18	0.18							FXR,HNF4			42 hits	C16orf73	C16orf73	intronic
16	1847417	0.98	-1	rs58181589	A	G	0.18	0.17	0.18	0.18							9 altered motifs			43 hits	C16orf73	C16orf73	intronic
16	1847493	0.97	-1	rs11640407	A	T	0.18	0.17	0.18	0.18							Mef2,SRF		5 hits	51 hits	C16orf73	C16orf73	intronic
16	1848044	0.99	-1	rs57530073	T	C	0.18	0.17	0.18	0.18							4 altered motifs			43 hits	C16orf73	C16orf73	intronic
16	1848057	0.99	-1	rs58987215	C	T	0.18	0.17	0.18	0.18							4 altered motifs			43 hits	C16orf73	C16orf73	intronic
16	1848375	1	-1	rs11642885	T	C	0.18	0.17	0.18	0.18							Hmbox1,RFX5		5 hits	50 hits	C16orf73	C16orf73	intronic
16	1848460	1	-1	rs60068666	G	C	0.18	0.17	0.18	0.18							9 altered motifs			42 hits	C16orf73	C16orf73	intronic
16	1848594	1	-1	rs62038447	A	G	0.18	0.17	0.18	0.18							SREBP,Zbtb3			42 hits	C16orf73	C16orf73	intronic
16	1848728	1	-1	rs59714659	G	A	0.19	0.17	0.18	0.18							Mef2,PLZF			42 hits	C16orf73	C16orf73	intronic
16	1848836	1	-1	rs57938885	G	A	0.19	0.17	0.18	0.18							6 altered motifs			42 hits	C16orf73	C16orf73	intronic
16	1848998	1	-1	rs62038449	G	C	0.18	0.17	0.18	0.18							CTCF,DEC			42 hits	C16orf73	C16orf73	intronic
16	1849005	1	-1	rs62038450	T	C	0.18	0.17	0.18	0.18				BLD			DEC,ELF1,ZEB1			42 hits	C16orf73	C16orf73	intronic
16	1849191	1	-1	rs138033584	T	C	0.18	0.17	0.18	0.18				BLD			Zfx			42 hits	C16orf73	C16orf73	intronic
16	1849279	0.99	-1	rs2974849	G	A	0.19	0.17	0.18	0.18							7 altered motifs			43 hits	C16orf73	C16orf73	intronic
16	1849644	1	1	rs9938029	G	C	0.8	0.83	0.83	0.82							Hand1,STAT			42 hits	C16orf73	C16orf73	intronic
16	1849949	0.99	1	rs2492886	G	T	0.99	0.85	0.83	0.82					OVRY		Foxd3,GR,Sox		5 hits	47 hits	C16orf73	C16orf73	intronic
16	1850034	1	1	rs2575359	T	A	0.82	0.83	0.83	0.82							GATA,HMG-IY,YY1		5 hits	50 hits	C16orf73	C16orf73	intronic
16	1850698	0.8	0.99	rs1742416	A	C	0.77	0.81	0.81	0.79										37 hits	C16orf73	C16orf73	intronic
16	1850846	0.83	1	rs1742418	G	A	0.74	0.82	0.82	0.79				LIV			8 altered motifs			32 hits	C16orf73	C16orf73	intronic
16	1851477	1	1	rs1657116	G	A	0.82	0.83	0.83	0.82				LIV			4 altered motifs		5 hits	50 hits	C16orf73	C16orf73	intronic
16	1851808	1	1	rs1742419	C	T	0.82	0.84	0.83	0.82							NRSF		10 hits	56 hits	C16orf73	C16orf73	intronic
16	1851843	1	1	rs1625279	G	A	0.82	0.84	0.83	0.82							GR		8 hits	56 hits	C16orf73	C16orf73	intronic
16	1851892	1	1	rs1625393	A	G	0.82	0.84	0.83	0.82					BRN,SKIN				10 hits	55 hits	C16orf73	C16orf73	intronic
16	1852521	0.9	0.99	rs1742420	A	G	0.79	0.81	0.81	0.8							Ik-1,NRSF			41 hits	C16orf73	C16orf73	intronic
16	1852799	1	1	rs6600176	A	G	0.81	0.83	0.82	0.82							5 altered motifs			42 hits	C16orf73	C16orf73	intronic
16	1852888	1	1	rs1617255	T	C	0.82	0.83	0.83	0.82							5 altered motifs		5 hits	50 hits	C16orf73	C16orf73	intronic
16	1853650	1	1	rs1657117	T	C	0.82	0.83	0.83	0.82							CEBPG,Hdx,Pou1f1		23 hits	55 hits	C16orf73	C16orf73	intronic
16	1853933	1	1	rs1742421	A	G	0.81	0.83	0.83	0.82							Mxi1,NRSF,SREBP		4 hits	49 hits	C16orf73	C16orf73	intronic
16	1853937	1	1	rs1742422	A	G	0.81	0.83	0.83	0.82							4 altered motifs		5 hits	50 hits	C16orf73	C16orf73	intronic
16	1854321	1	1	rs1742423	G	C	0.82	0.83	0.83	0.82							LBP-1		5 hits	51 hits	C16orf73	C16orf73	intronic
16	1854544	0.97	0.99	rs11643972	T	G	0.81	0.83	0.82	0.82				BLD, THYM			5 altered motifs		5 hits	51 hits	C16orf73	C16orf73	intronic
16	1854555	0.96	0.98	rs11643973	T	C	0.81	0.83	0.82	0.82				BLD, THYM			NF-E2		5 hits	50 hits	C16orf73	C16orf73	intronic
16	1854586	0.98	0.99	rs7199384	A	G	0.98	0.85	0.83	0.82				BLD, THYM			HNF4,Hbp1		9 hits	50 hits	C16orf73	C16orf73	intronic
16	1854639	1	1	rs1657118	C	T	0.82	0.83	0.83	0.82				BLD, THYM			4 altered motifs		5 hits	51 hits	C16orf73	C16orf73	intronic
16	1854810	1	1	rs1742426	C	G	0.82	0.83	0.83	0.82				BLD, HRT, THYM			Pou3f1,STAT		5 hits	51 hits	C16orf73	C16orf73	intronic
16	1854958	1	1	rs1742428	A	G	0.82	0.83	0.82	0.82				BLD, HRT, THYM	BLD		13 altered motifs		5 hits	50 hits	C16orf73	C16orf73	intronic
16	1855005	1	1	rs1742429	C	T	0.81	0.83	0.83	0.82				BLD, HRT, THYM	BLD		SRF		16 hits	52 hits	C16orf73	C16orf73	intronic
16	1855057	1	1	rs4786724	A	G	0.82	0.83	0.83	0.82				BLD, HRT, THYM	THYM		CCNT2,Irf,Zfp281			43 hits	C16orf73	C16orf73	intronic
16	1855159	0.97	1	rs5006378	A	C	0.81	0.83	0.82	0.81				BLD, HRT, THYM			10 altered motifs			43 hits	C16orf73	C16orf73	intronic
16	1855161	0.98	1	rs5006377	G	C	0.82	0.83	0.82	0.82				BLD, HRT, THYM			Ets,NRSF,YY1			43 hits	C16orf73	C16orf73	intronic
16	1855226	0.85	1	rs5006375	G	A	0.77	0.8	0.8	0.79				BLD, HRT, THYM			Nr2f2,RXRA			38 hits	C16orf73	C16orf73	intronic
16	1855230	0.85	1	rs5006374	A	G	0.77	0.8	0.8	0.79				BLD, HRT, THYM			Nr2f2			38 hits	C16orf73	C16orf73	intronic
16	1855277	0.98	1	rs5006373	C	T	0.79	0.83	0.81	0.82				BLD, HRT, THYM			5 altered motifs			42 hits	C16orf73	C16orf73	intronic
16	1855305	0.97	0.99	rs5006372	G	T	0.79	0.83	0.83	0.82				BLD, HRT, THYM			Pax-4,Znf143			41 hits	C16orf73	C16orf73	intronic
16	1855762	0.98	0.99	rs2754186	G	A	0.82	0.83	0.83	0.82			BLD	5 tissues	4 tissues		Pou3f1,ZBTB33		5 hits	56 hits	C16orf73	C16orf73	intronic
16	1855873	0.98	0.99	rs1742431	A	C	0.82	0.83	0.83	0.82			BLD	4 tissues	6 tissues		Cdc5,Mef2,TEF		5 hits	54 hits	C16orf73	C16orf73	intronic
		0.96	0.99	rs76872378	T	C	0.78	0.82	0.82	0.81							p300			14 hits	C16orf73	C16orf73	intronic
16	1856969	0.91	0.98	rs5815102	GC	G	0.8	0.83	0.83	0.81							4 altered motifs			40 hits	C16orf73	C16orf73	intronic
16	1857222	0.94	0.98	rs1657120	C	T	0.82	0.83	0.83	0.81				5 tissues			Hic1,NRSF,VDR		5 hits	48 hits	C16orf73	C16orf73	intronic
16	1857301	0.96	0.98	rs1742432	C	T	0.82	0.83	0.83	0.82				5 tissues			Rad21		5 hits	51 hits	C16orf73	C16orf73	intronic
16	1857651	0.96	0.98	rs428123	G	A	0.82	0.83	0.83	0.82				CRVX, LIV, MUS			AP-4		5 hits	53 hits	C16orf73	C16orf73	intronic
16	1857945	0.96	0.98	rs411193	C	T	0.82	0.83	0.83	0.82				LIV, MUS			CEBPA,CEBPB,SIX5		5 hits	53 hits	C16orf73	C16orf73	intronic
16	1858217	0.96	0.98	rs410465	A	T	0.81	0.82	0.82	0.82				7 tissues			DMRT2		5 hits	49 hits	C16orf73	C16orf73	intronic
16	1858255	0.96	0.98	rs448374	A	G	0.82	0.83	0.83	0.82				7 tissues			Foxj1,GR,Mef2		5 hits	51 hits	C16orf73	C16orf73	intronic
16	1858338	0.96	0.98	rs1657121	A	G	0.81	0.83	0.83	0.82				7 tissues	ESDR,THYM,LIV		4 altered motifs		5 hits	50 hits	C16orf73	C16orf73	intronic
16	1858499	0.96	0.98	rs1657122	C	T	0.81	0.83	0.83	0.82				9 tissues	GI,LIV		TFII-I		5 hits	51 hits	C16orf73	C16orf73	intronic
16	1858667	0.96	0.98	rs449530	A	G	0.98	0.85	0.83	0.82				7 tissues	SKIN,MUS		4 altered motifs		4 hits	45 hits	C16orf73	C16orf73	intronic
16	1858730	0.96	0.98	rs420694	G	A	0.81	0.83	0.83	0.82				7 tissues	BRN,LNG		4 altered motifs			43 hits	C16orf73	C16orf73	intronic
16	1858748	0.96	0.98	rs420681	G	A	0.81	0.83	0.83	0.82				7 tissues	BRN,LNG				5 hits	51 hits	C16orf73	C16orf73	intronic
16	1858886	0.96	0.98	rs448961	A	G	0.82	0.83	0.83	0.82				6 tissues			4 altered motifs		5 hits	51 hits	C16orf73	C16orf73	intronic
16	1859106	0.96	0.98	rs2754187	C	A	0.81	0.83	0.83	0.82				7 tissues			9 altered motifs		5 hits	51 hits	C16orf73	C16orf73	intronic
16	1859363	0.8	0.98	rs451358	A	G	0.78	0.81	0.8	0.79				ESDR, GI			Irf,Klf7,NF-kappaB			40 hits	C16orf73	C16orf73	intronic
16	1859726	0.96	0.98	rs388627	T	C	0.98	0.85	0.82	0.82				7 tissues	IPSC					39 hits	C16orf73	C16orf73	intronic
16	1859736	0.96	0.98	rs388615	T	C	0.81	0.83	0.82	0.82				7 tissues	IPSC,IPSC		Hic1			43 hits	C16orf73	C16orf73	intronic
16	1859839	0.96	0.98	rs427732	C	G	0.82	0.83	0.82	0.82				6 tissues	7 tissues		7 altered motifs		3 hits	49 hits	C16orf73	C16orf73	intronic
16	1860045	0.95	0.98	rs391901	G	T	0.82	0.83	0.73	0.82				GI, CRVX	BLD,BLD,GI					43 hits	C16orf73	C16orf73	intronic
16	1860218	0.96	0.98	rs391288	A	T	0.82	0.83	0.83	0.82				GI			9 altered motifs			43 hits	C16orf73	C16orf73	intronic
16	1860372	0.96	0.98	rs433268	C	G	0.82	0.83	0.81	0.82				GI			Cart1		3 hits	49 hits	C16orf73	C16orf73	intronic
16	1860804	0.96	0.98	rs368947	T	C	0.82	0.83	0.81	0.82				GI			CEBPB,Dobox4,Osf2		3 hits	51 hits	C16orf73	C16orf73	intronic
16	1861142	0.96	0.98	rs2754188	C	A	0.82	0.83	0.81	0.82							Nkx3			43 hits	C16orf73	C16orf73	intronic
16	1861200	0.96	0.98	rs380249	C	T	0.82	0.83	0.81	0.82							ELF1,GR,Myf			43 hits	C16orf73	C16orf73	intronic
16	1861363	0.95	0.98	rs2754189	A	C	0.8	0.83	0.81	0.82							Arid3a,Evi-1,GATA		3 hits	49 hits	C16orf73	C16orf73	intronic
16	1861416	0.96	0.98	rs366680	A	C	0.81	0.83	0.83	0.82							Cdx2,Hoxd10,Sox			43 hits	C16orf73	C16orf73	intronic
16	1861426	0.96	0.98	rs394866	G	A	0.82	0.83	0.83	0.82							Myc,Pou2f2			43 hits	C16orf73	C16orf73	intronic
16	1861433	0.96	0.98	rs366649	T	C	0.82	0.83	0.83	0.82							Pou2f2		3 hits	49 hits	C16orf73	C16orf73	intronic
16	1861479	0.91	0.96	rs366606	T	C	0.8	0.84	0.83	0.82							HNF1,Mef2			39 hits	C16orf73	C16orf73	intronic
16	1862138	0.95	0.98	rs380846	T	C	0.82	0.83	0.73	0.82							8 altered motifs			43 hits	C16orf73	C16orf73	intronic
16	1862334	0.96	0.98	rs384371	G	A	0.82	0.83	0.81	0.82					BLD		Nkx2			43 hits	C16orf73	C16orf73	intronic
16	1862684	0.89	0.98	rs1657127	C	G	0.8	0.81	0.8	0.81							7 altered motifs			39 hits	C16orf73	C16orf73	intronic
16	1862867	0.96	0.98	rs1742441	G	A	0.82	0.83	0.81	0.82							ERalpha-a,STAT,TLX1::NFIC			44 hits	C16orf73	C16orf73	intronic
16	1862994	0.96	0.98	rs2492879	T	C	0.82	0.83	0.81	0.82							5 altered motifs			43 hits	C16orf73	C16orf73	intronic
16	1863067	0.95	0.98	rs397160	G	T	0.82	0.83	0.81	0.82										42 hits	C16orf73	C16orf73	intronic
16	1863160	0.96	0.98	rs449248	G	A	0.82	0.83	0.81	0.82					KID		PEBP,Zbtb3			43 hits	C16orf73	C16orf73	intronic
16	1864225	0.96	0.98	rs402151	T	C	0.82	0.83	0.81	0.82				LNG	BLD		6 altered motifs			43 hits	C16orf73	C16orf73	intronic
16	1864234	0.96	0.98	rs375439	G	A	0.82	0.83	0.81	0.82				LNG	BLD,BLD		EBF,Foxj2,MAZ			43 hits	C16orf73	C16orf73	intronic
16	1864659	0.91	0.97	rs8048303	T	C	0.81	0.82	0.8	0.81					ESDR		6 altered motifs			40 hits	C16orf73	C16orf73	intronic
16	1864680	0.85	0.97	rs8062718	G	A	0.8	0.82	0.8	0.8					ESDR		Irx,NF-kappaB,STAT			35 hits	C16orf73	C16orf73	intronic
16	1864763	0.95	0.97	rs2437739	C	T	0.82	0.83	0.81	0.82							Crx,Pax-5,Pitx2			43 hits	C16orf73	C16orf73	intronic
16	1864888	0.95	0.97	rs2492881	G	A	0.81	0.83	0.81	0.82							Mef2		5 hits	53 hits	C16orf73	C16orf73	intronic
16	1865033	0.95	0.97	rs378201	G	C	0.82	0.83	0.81	0.82							Cphx,GATA		5 hits	51 hits	C16orf73	C16orf73	intronic
16	1865054	0.95	0.97	rs404413	T	C	0.82	0.83	0.81	0.82							CDP,SREBP		4 hits	49 hits	C16orf73	C16orf73	intronic
16	1865152	0.95	0.97	rs374887	C	T	0.82	0.83	0.81	0.82							6 altered motifs			43 hits	C16orf73	C16orf73	intronic
16	1865387	0.9	0.97	rs7188146	G	A	0.81	0.82	0.8	0.81							Hdx			45 hits	C16orf73	C16orf73	intronic
16	1865457	0.88	0.97	rs11640914	A	G	0.81	0.82	0.81	0.81							5 altered motifs		5 hits	47 hits	C16orf73	C16orf73	intronic
16	1866102	0.95	0.97	rs453494	C	T	0.82	0.83	0.81	0.82				LNG	GI,LNG	CTCF	6 altered motifs		11 hits	54 hits	C16orf73	C16orf73	intronic
16	1866346	0.95	0.97	rs2492882	A	C	0.82	0.83	0.81	0.82				LNG						43 hits	C16orf73	C16orf73	intronic
16	1866450	0.93	0.97	rs380878	T	G	0.82	0.83	0.81	0.82				LNG	LNG,BLD		CACD,CEBPB,TCF12			42 hits	C16orf73	C16orf73	intronic
16	1866654	0.95	0.97	rs2974854	C	G	0.81	0.83	0.81	0.82				LNG			ERalpha-a,Esr2,Zbtb3			43 hits	C16orf73	C16orf73	intronic
16	1867173	0.94	0.97	rs404772	G	C	0.81	0.83	0.81	0.82				LNG			TATA,Zfp691		4 hits	49 hits	C16orf73	C16orf73	intronic
16	1867280	0.82	0.97	rs201130235	G	GGT	0.77	0.79	0.78	0.8				LNG	BLD		Hdx,STAT			38 hits	C16orf73	C16orf73	intronic
16	1867281	0.93	0.97	rs369961	A	G	0.81	0.83	0.81	0.82				LNG						42 hits	C16orf73	C16orf73	intronic
16	1867283	0.88	0.97	rs199583096	G	GTA	0.79	0.83	0.8	0.81				LNG			Bbx,Hdx,STAT			42 hits	C16orf73	C16orf73	intronic
16	1867283	0.93	0.97	rs429557	G	A	0.81	0.83	0.81	0.82				LNG						28 hits	C16orf73	C16orf73	intronic
16	1867539	0.87	0.97	rs429016	G	A	0.8	0.82	0.8	0.8					IPSC		CEBPB,CEBPD			42 hits	C16orf73	C16orf73	intronic
16	1867997	0.94	0.97	rs1742444	T	C	0.82	0.83	0.81	0.82							Dobox4,NF-I			43 hits	C16orf73	C16orf73	intronic
16	1868124	0.93	0.96	rs1742446	T	G	0.82	0.83	0.81	0.82							Mef2,SRF			43 hits	C16orf73	C16orf73	missense
16	1868388	0.91	0.96	rs2982238	G	A	0.81	0.83	0.81	0.82							4 altered motifs			42 hits	C16orf73	C16orf73	intronic
16	1868640	0.8	0.96	rs4451945	G	C	0.8	0.81	0.81	0.8							FXR,NRSF,RXRA			41 hits	C16orf73	C16orf73	intronic
16	1868973	0.93	0.96	rs9328922	A	G	0.82	0.83	0.81	0.82							6 altered motifs			43 hits	C16orf73	C16orf73	intronic
16	1869270	0.87	0.96	rs2754190	G	A	0.81	0.83	0.81	0.81							E2A,SIRT6,SP2			42 hits	C16orf73	C16orf73	intronic
16	1869430	0.92	0.96	rs1742447	T	C	0.82	0.83	0.81	0.82							Nanog,Pou5f1			43 hits	C16orf73	C16orf73	intronic
16	1869450	0.92	0.96	rs1657093	A	G	0.82	0.83	0.81	0.82					BLD		GR		4 hits	48 hits	C16orf73	C16orf73	intronic
16	1869529	0.87	0.96	rs2974855	G	A	0.8	0.83	0.82	0.81							7 altered motifs			38 hits	C16orf73	C16orf73	intronic
16	1869754	0.92	0.96	rs1742448	G	A	0.82	0.83	0.81	0.82				LNG			AP-2rep			43 hits	C16orf73	C16orf73	intronic
16	1869767	0.92	0.96	rs2982237	G	A	0.82	0.83	0.81	0.82				LNG			4 altered motifs			43 hits	C16orf73	C16orf73	intronic
16	1869958	0.87	0.96	rs2982236	A	G	0.79	0.83	0.81	0.81				LNG, LIV			SP1,ZBRK1			42 hits	C16orf73	C16orf73	intronic
16	1870121	0.82	0.96	rs2575335	A	C	0.76	0.82	0.8	0.8			LNG, LIV	GI			6 altered motifs			39 hits	C16orf73	C16orf73	intronic
16	1870180	0.93	0.96	rs1742449	T	G	0.82	0.83	0.81	0.82			LNG, LIV	GI			8 altered motifs			43 hits	C16orf73	C16orf73	intronic
16	1870216	0.93	0.96	rs372934	A	C	0.82	0.83	0.81	0.82			LNG, LIV	7 tissues	LIV		Rad21,SIX5			43 hits	C16orf73	C16orf73	intronic
16	1870315	0.93	0.96	rs447782	C	T	0.82	0.83	0.81	0.82			LNG, LIV	7 tissues	4 tissues	P300,RXRA	AIRE		5 hits	51 hits	C16orf73	C16orf73	intronic
16	1870430	0.93	0.96	rs450310	C	G	0.82	0.83	0.81	0.82			LNG, CRVX, LIV	11 tissues	11 tissues	CEBPB,P300,RXRA	5 altered motifs			43 hits	C16orf73	C16orf73	intronic
16	1870578	0.91	0.96	rs371533	A	C	0.81	0.83	0.81	0.81			LNG, CRVX, LIV	11 tissues	5 tissues	CEBPB,P300				42 hits	C16orf73	C16orf73	intronic
16	1870628	0.93	0.96	rs1657094	T	C	0.82	0.83	0.81	0.82			4 tissues	12 tissues	7 tissues				10 hits	56 hits	C16orf73	C16orf73	intronic
16	1870677	0.93	0.96	rs1657095	A	G	0.82	0.83	0.81	0.82			4 tissues	12 tissues	7 tissues		CEBPB,Zfp187		7 hits	56 hits	C16orf73	C16orf73	intronic
16	1870739	0.93	0.96	rs2917523	T	C	0.82	0.83	0.81	0.82			4 tissues	12 tissues	12 tissues	FOXA1	Nkx2,Pou3f1		10 hits	55 hits	C16orf73	C16orf73	intronic
16	1870756	0.93	0.96	rs2974856	G	A	0.82	0.83	0.81	0.82			4 tissues	12 tissues	13 tissues	CFOS,FOXA1	Hbp1		10 hits	56 hits	C16orf73	C16orf73	intronic
16	1870791	0.93	0.96	rs2982235	G	A	0.82	0.83	0.81	0.82			4 tissues	12 tissues	19 tissues	8 bound proteins	DMRT1,Nrf-2,Zbtb3		10 hits	56 hits	C16orf73	C16orf73	intronic
16	1870835	0.93	0.96	rs2982234	A	G	0.82	0.83	0.81	0.82			LNG, CRVX, LIV	12 tissues	20 tissues	10 bound proteins	Hbp1,Pax-6			43 hits	C16orf73	C16orf73	intronic
16	1870964	0.93	0.96	rs2982233	G	C	0.82	0.83	0.81	0.82			LNG, CRVX, LIV	12 tissues	16 tissues	10 bound proteins	CEBPB,NF-kappaB			43 hits	C16orf73	C16orf73	intronic
16	1870988	0.93	0.96	rs2982232	T	C	0.82	0.83	0.81	0.82			LNG, CRVX, LIV	12 tissues	16 tissues	9 bound proteins	MZF1::1-4			43 hits	C16orf73	C16orf73	intronic
16	1871119	0.93	0.96	rs2982231	T	C	0.82	0.83	0.81	0.82			MUS, LNG, BRN	11 tissues	11 tissues		Nkx3,Pax-4			43 hits	C16orf73	C16orf73	intronic
16	1872389	0.87	0.96	rs4997956	G	T	0.82	0.83	0.81	0.81			13 tissues	11 tissues	15 tissues	POL2,TBP	Egr-1,HES1,ZID			39 hits	C16orf73	210bp 5' of C16orf73
16	1872624	0.87	0.95	rs191497	G	T	0.81	0.83	0.81	0.81			9 tissues	8 tissues	4 tissues		Mef2,Pax-5			42 hits	C16orf73	445bp 5' of C16orf73
16	1872839	0.82	0.91	rs180754	C	T	0.8	0.83	0.81	0.82			7 tissues	4 tissues	ESDR		Bach2			41 hits	C16orf73	660bp 5' of C16orf73
16	1872976	0.8	0.9	rs140672833	AAATT	A	0.96	0.85	0.8	0.82			7 tissues	4 tissues			14 altered motifs			37 hits	C16orf73	797bp 5' of C16orf73
16	1873030	0.83	0.91	rs6600178	C	T	0.8	0.83	0.81	0.82			ESC							42 hits	C16orf73	851bp 5' of C16orf73
16	1873063	0.82	0.91	rs6600179	G	T	0.8	0.83	0.81	0.82			ESC				5 altered motifs			39 hits	C16orf73	884bp 5' of C16orf73
16	1873406	0.84	0.92	rs344371	T	A	0.85	0.83	0.74	0.82			ESC				9 altered motifs			37 hits	C16orf73	1.2kb 5' of C16orf73
16	1873841	0.83	0.92	rs2815296	C	T	0.85	0.83	0.73	0.82							CEBPG,Sox			37 hits	C16orf73	1.7kb 5' of C16orf73
16	1873859	0.83	0.92	rs184679	G	C	0.85	0.83	0.73	0.82										37 hits	C16orf73	1.7kb 5' of C16orf73
16	1875278	0.85	0.93	rs173164	G	A	0.78	0.82	0.81	0.82				ESDR, LIV					12 hits	44 hits	C16orf73	3kb 3' of NCRNA00254
16	1878928	0.84	0.93	rs237442	A	G	0.96	0.84	0.81	0.82				PLCNT			Hic1			36 hits	C16orf73	NCRNA00254	intronic
16	1880087	0.85	0.93	rs186941	T	C	0.82	0.83	0.81	0.82				GI, PLCNT, LIV	ESC,ESDR,PLCNT		8 altered motifs			37 hits	C16orf73	NCRNA00254	intronic
16	1883769	0.85	0.93	rs4018035	A	G	0.81	0.83	0.82	0.82							Myc,NF-Y,NRSF			37 hits	C16orf73	NCRNA00254	intronic
16	1883988	0.84	0.92	rs3952970	C	G	0.8	0.83	0.81	0.82				LIV, GI			4 altered motifs			37 hits	C16orf73	NCRNA00254	intronic
16	1884427	0.84	0.93	rs1535343	C	T	0.97	0.84	0.82	0.82				LIV, GI	4 tissues	CTCF,FOXA2	5 altered motifs		2 hits	45 hits	132bp 5' of C16orf73	195bp 5' of NCRNA00254
16	1900242	0.81	-0.91	rs1742468	C	G	0.09	0.17	0.19	0.18				8 tissues	7 tissues	CMYC,CTCF	12 altered motifs			32 hits	5.3kb 5' of Metazoa_SRP	11kb 3' of HS3ST6
16	1901458	0.8	-0.89	rs2974861	A	G	0.11	0.17	0.19	0.18							LBP-1			31 hits	6.5kb 5' of Metazoa_SRP	10kb 3' of HS3ST6
16	1901906	0.8	-0.89	rs2906911	C	T	0.11	0.17	0.19	0.18							E2A,SIRT6			32 hits	7kb 5' of Metazoa_SRP	9.6kb 3' of HS3ST6
16	1903039	0.8	-0.89	rs1742472	T	C	0.11	0.17	0.19	0.18				5 tissues		GATA2			4 hits	36 hits	8.1kb 5' of Metazoa_SRP	8.4kb 3' of HS3ST6
16	1903094	0.8	-0.89	rs1742473	T	C	0.11	0.17	0.19	0.18				5 tissues		GATA2	GR			34 hits	8.2kb 5' of Metazoa_SRP	8.4kb 3' of HS3ST6
16	1903126	0.8	-0.89	rs1657134	A	G	0.11	0.17	0.19	0.18				5 tissues		GATA2	GR,Sox			32 hits	8.2kb 5' of Metazoa_SRP	8.3kb 3' of HS3ST6
16	1903150	0.8	-0.89	rs2906912	G	A	0.11	0.17	0.19	0.18				5 tissues		GATA2	CACD		3 hits	43 hits	8.2kb 5' of Metazoa_SRP	8.3kb 3' of HS3ST6
16	1903437	0.8	-0.91	rs2982432	C	T	0.01	0.16	0.19	0.18				ESDR, MUS	ESDR		HEY1,Smad4,YY1		1 hit	39 hits	8kb 3' of HS3ST6	8kb 3' of HS3ST6
16	1904507	0.8	-0.89	rs2982433	A	G	0.13	0.17	0.19	0.18			IPSC	11 tissues	6 tissues		E2F,NF-I		3 hits	44 hits	7kb 3' of HS3ST6	7kb 3' of HS3ST6
16	1905243	0.8	-0.89	rs1657135	C	T	0.11	0.17	0.19	0.18					IPSC		Zfx			32 hits	6.2kb 3' of HS3ST6	6.2kb 3' of HS3ST6
16	1905964	0.8	-0.89	rs1742395	G	A	0.11	0.17	0.19	0.18				SKIN, GI, PLCNT			4 altered motifs			32 hits	5.5kb 3' of HS3ST6	5.5kb 3' of HS3ST6
16	1905995	0.8	-0.89	rs1657136	T	A	0.11	0.17	0.19	0.18				SKIN, GI, PLCNT			11 altered motifs			32 hits	5.5kb 3' of HS3ST6	5.5kb 3' of HS3ST6
16	1907255	0.81	-0.91	rs1657137	C	T	0.03	0.16	0.19	0.18				6 tissues			Foxm1,Mef2,Sox		1 hit	39 hits	4.2kb 3' of HS3ST6	4.2kb 3' of HS3ST6
Query SNP: rs2153608 and variants with r2 >= 0.8
chr	pos (hg38)	LD	LD	variant	Ref	Alt	AFR	AMR	ASN	EUR	GERP	SiPhy	Promoter	Enhancer	DNAse	Proteins	Motifs	NHGRI/EBI	GRASP QTL	Selected eQTL	GENCODE	RefSeq	dbSNP
		(r²)	(D')				freq	freq	freq	freq	cons	cons	histone marks	histone marks		bound	changed	GWAS hits	hits	hits	genes	genes	func annot
1	45331833	0.97	0.99	rs3219489	C	G	0.25	0.41	0.42	0.24				ESDR, SPLN			4 altered motifs		1 hit	30 hits	MUTYH	MUTYH	missense
1	45338378	0.98	0.99	rs3219472	C	T	0.24	0.41	0.36	0.24			BLD	8 tissues	BLD	POL2	9 altered motifs		3 hits	31 hits	MUTYH	MUTYH	intronic
1	45340760	0.98	0.99	rs3219463	C	T	0.27	0.41	0.36	0.24			24 tissues		10 tissues		5 altered motifs			28 hits	TOE1	TOE1	intronic
1	45344419	1	1	rs9429072	A	G	0.59	0.43	0.41	0.24				SKIN, PLCNT	BLD	POL2	Hoxa3,PPAR		3 hits	32 hits	TESK2	TESK2	3'-UTR
1	45347362	0.96	1	rs9429073	C	T	0.6	0.43	0.4	0.23				PLCNT, MUS, CRVX	PLCNT		AP-1,Maf			26 hits	TESK2	TESK2	intronic
1	45347769	1	1	rs2298018	T	C	0.62	0.43	0.41	0.24			MUS	10 tissues			4 altered motifs		1 hit	31 hits	TESK2	TESK2	intronic
1	45348148	1	1	rs2153607	G	A	0.62	0.43	0.41	0.24			MUS	14 tissues	6 tissues		4 altered motifs			28 hits	TESK2	TESK2	intronic
1	45348269	1	1	rs2153608	A	G	0.62	0.43	0.41	0.24			MUS	14 tissues	12 tissues		Nkx2		3 hits	31 hits	TESK2	TESK2	intronic
1	45348386	0.99	0.99	rs2153609	A	G	0.54	0.43	0.36	0.24			MUS, GI	18 tissues	6 tissues		PU.1		1 hit	30 hits	TESK2	TESK2	intronic
1	45348431	0.99	1	rs2185549	T	C	0.28	0.42	0.37	0.24			MUS, GI	18 tissues	PLCNT,CRVX				4 hits	32 hits	TESK2	TESK2	intronic
1	45349908	1	1	rs9429074	A	G	0.62	0.43	0.4	0.24				8 tissues			Zfx			28 hits	TESK2	TESK2	intronic
1	45352749	0.96	0.99	rs9429075	G	A	0.28	0.42	0.36	0.24				BLD			7 altered motifs			29 hits	TESK2	TESK2	intronic
1	45353397	0.97	0.99	rs7544178	C	T	0.26	0.42	0.36	0.24				BLD, BRN, MUS	BLD					28 hits	TESK2	TESK2	intronic
1	45353817	0.99	0.99	rs9429076	T	C	0.59	0.43	0.41	0.24				BLD, BRN, MUS	MUS	PU1	Dobox4,RREB-1		4 hits	32 hits	TESK2	TESK2	intronic
1	45354200	0.97	0.99	rs4660849	G	A	0.28	0.42	0.36	0.24				BLD, BRN, MUS					3 hits	32 hits	TESK2	TESK2	intronic
1	45354477	0.96	0.99	rs4660301	T	A	0.27	0.42	0.36	0.24				MUS			Hoxa4,Hoxa5,Pax-4			26 hits	TESK2	TESK2	intronic
1	45355721	0.97	0.99	rs9429158	A	G	0.59	0.43	0.41	0.24				5 tissues			NRSF		1 hit	32 hits	TESK2	TESK2	intronic
1	45357812	0.94	0.99	rs9429159	C	A	0.28	0.42	0.37	0.24										28 hits	TESK2	TESK2	intronic
1	45362296	0.96	0.99	rs9429160	G	T	0.28	0.42	0.36	0.24				BRN, GI			SRF,YY1		1 hit	32 hits	TESK2	TESK2	intronic
1	45363271	0.94	0.99	rs9326141	G	A	0.28	0.42	0.36	0.24							4 altered motifs		4 hits	32 hits	TESK2	TESK2	intronic
1	45365152	0.95	0.99	rs2050884	A	G	0.61	0.43	0.41	0.24			BRN	4 tissues	4 tissues	OCT2,POU2F2	6 altered motifs		1 hit	31 hits	TESK2	TESK2	intronic
1	45366243	0.95	0.99	rs7417107	G	C	0.61	0.43	0.41	0.24							6 altered motifs			28 hits	TESK2	TESK2	intronic
1	45369101	0.94	0.99	rs4520450	A	G	0.28	0.42	0.4	0.24							Hoxb7		1 hit	31 hits	TESK2	TESK2	intronic
1	45369369	0.94	0.99	rs9429161	T	C	0.58	0.43	0.41	0.24				BLD			Myf,NRSF,Znf143			29 hits	TESK2	TESK2	intronic
1	45373971	0.94	0.99	rs7543428	A	G	0.28	0.42	0.4	0.24			BLD	9 tissues					3 hits	30 hits	TESK2	TESK2	intronic
1	45377414	0.94	0.99	rs7553318	A	G	0.31	0.42	0.37	0.23							Gfi1,Mef2,Pax-4			27 hits	TESK2	TESK2	intronic
1	45377479	0.91	0.96	rs61791362	T	C	0.58	0.43	0.39	0.24							E2F,Pax-5,Zbtb3			27 hits	TESK2	TESK2	intronic
1	45378138	0.94	0.99	rs4660851	A	T	0.52	0.43	0.41	0.24							6 altered motifs		1 hit	30 hits	TESK2	TESK2	intronic
		0.81	0.98	rs77157693	A	T	0.24	0.37	0.3	0.21				BRST, SKIN	SKIN		8 altered motifs			14 hits	TESK2	TESK2	intronic
1	45381890	0.83	0.98	rs1538970	G	A	0.25	0.38	0.32	0.22				BRST, SKIN	SKIN		NRSF			18 hits	TESK2	TESK2	intronic
1	45382309	0.94	0.99	rs884962	G	A	0.28	0.42	0.36	0.23				BRST, SKIN			20 altered motifs			30 hits	TESK2	TESK2	intronic
1	45383259	0.94	0.99	rs4660852	G	T	0.27	0.42	0.36	0.23					LNG		TCF11::MafG		3 hits	32 hits	TESK2	TESK2	intronic
1	45383418	0.94	0.99	rs4660853	C	T	0.28	0.42	0.4	0.24					LNG		Arid5a,Crx			30 hits	TESK2	TESK2	intronic
1	45383639	0.94	0.99	rs11211101	G	C	0.26	0.42	0.36	0.23				LNG	LNG		Elf5,GR		3 hits	31 hits	TESK2	TESK2	intronic
1	45384120	0.95	0.99	rs2492840	C	A	0.61	0.43	0.41	0.24				LNG			Ik-1,LUN-1,Pax-4		1 hit	32 hits	TESK2	TESK2	intronic
1	45384918	0.95	0.99	rs1417578	A	G	0.61	0.43	0.41	0.24				BLD			GZF1			29 hits	TESK2	TESK2	intronic
1	45386892	0.87	0.98	rs12065863	T	C	0.23	0.28	0.37	0.23							4 altered motifs			26 hits	TESK2	TESK2	intronic
1	45387867	0.91	0.98	rs12037411	C	T	0.25	0.3	0.35	0.23										28 hits	TESK2	TESK2	intronic
1	45388415	0.94	0.98	rs4660854	A	T	0.51	0.31	0.4	0.24				SKIN			p300		1 hit	31 hits	TESK2	TESK2	intronic
1	45391504	0.94	-0.97	rs2487442	G	C	0.42	0.69	0.6	0.76									3 hits	32 hits	TESK2	TESK2	intronic
1	45393660	0.85	0.96	rs7536135	G	A	0.23	0.28	0.37	0.23			BLD	9 tissues	BLD,BLD		GR			28 hits	TESK2	TESK2	intronic
1	45393671	0.85	0.96	rs7525849	A	G	0.48	0.3	0.38	0.23			BLD	9 tissues	BLD,BLD,BLD	CFOS	7 altered motifs			29 hits	TESK2	TESK2	intronic
1	45394641	0.92	0.96	rs142204641	TA	T	0.25	0.3	0.39	0.24			BLD	11 tissues	7 tissues	5 bound proteins	CCNT2,Foxo,GATA			25 hits	TESK2	TESK2	intronic
1	45399023	0.92	0.96	rs7532762	C	A	0.5	0.31	0.4	0.24				BLD			Foxa,Pax-4,SP2		2 hits	33 hits	TESK2	TESK2	intronic
1	45399089	0.91	0.97	rs17395553	C	T	0.24	0.3	0.35	0.23				BLD			Sox			26 hits	TESK2	TESK2	intronic
1	45402081	0.81	0.94	rs72686460	T	A	0.24	0.28	0.32	0.23				LIV, GI			17 altered motifs			24 hits	TESK2	TESK2	intronic
1	45402272	0.83	0.93	rs61791368	T	C	0.26	0.3	0.36	0.23				LIV, GI			Pitx2			18 hits	TESK2	TESK2	intronic
1	45402718	0.81	-0.91	rs2492836	G	T	0.42	0.69	0.6	0.76				ESDR, LIV, GI			SREBP			30 hits	TESK2	TESK2	intronic
1	45404607	0.86	0.95	rs61791369	G	A	0.26	0.3	0.35	0.23							5 altered motifs			26 hits	TESK2	TESK2	intronic
1	45406990	0.86	-0.95	rs781226	T	C	0.42	0.69	0.6	0.77							Pou1f1,Pou2f2,Pou3f1		1 hit	32 hits	TESK2	TESK2	intronic
1	45411327	0.85	0.95	rs1494812	C	T	0.26	0.3	0.35	0.23			CRVX, SKIN	6 tissues	BRST,PLCNT,CRVX	CJUN,JUND,CFOS	5 altered motifs			28 hits	TESK2	TESK2	intronic
1	45411903	0.85	0.95	rs2088100	C	T	0.26	0.29	0.35	0.23				9 tissues		CTCF,GATA2	4 altered motifs			25 hits	TESK2	TESK2	intronic
1	45414997	0.85	0.95	rs12097497	C	T	0.23	0.29	0.35	0.23				SKIN, BRN			7 altered motifs			25 hits	TESK2	TESK2	intronic
1	45415079	0.85	-0.94	rs781230	C	T	0.45	0.7	0.6	0.77				SKIN, BRN	SKIN		5 altered motifs			29 hits	TESK2	TESK2	intronic
1	45415590	0.85	0.95	rs1826691	G	A	0.24	0.29	0.35	0.23				SKIN					4 hits	28 hits	TESK2	TESK2	intronic
1	45417893	0.84	-0.93	rs1771550	C	A,T	0.45	0.69	0.6	0.76										26 hits	TESK2	TESK2	intronic
1	45417971	0.85	-0.94	rs1771551	C	G	0.45	0.7	0.6	0.77							Rhox11		3 hits	33 hits	TESK2	TESK2	intronic
1	45421616	0.85	0.95	rs3790582	T	C	0.25	0.29	0.35	0.23				ESDR			Foxm1,Maf,Pou5f1		5 hits	29 hits	TESK2	TESK2	intronic
1	45424511	0.86	0.95	rs7531253	T	C	0.24	0.29	0.35	0.23				5 tissues	ESDR		6 altered motifs		1 hit	29 hits	TESK2	TESK2	intronic
1	45424727	0.85	-0.94	rs781232	C	T	0.45	0.7	0.6	0.77				BRN			AIRE,Gfi1			30 hits	TESK2	TESK2	intronic
1	45425480	0.86	0.95	rs11211108	C	T	0.24	0.29	0.35	0.23				LIV			GATA,Pdx1			23 hits	TESK2	TESK2	intronic
1	45425786	0.85	0.94	rs10890327	C	T	0.24	0.29	0.35	0.23							Pou5f1			25 hits	TESK2	TESK2	intronic
1	45425871	0.85	0.95	rs12046816	G	T	0.25	0.29	0.35	0.23							4 altered motifs			28 hits	TESK2	TESK2	intronic
1	45426086	0.82	-0.91	rs1084166	G	A	0.45	0.69	0.58	0.76							5 altered motifs			27 hits	TESK2	TESK2	intronic
1	45433442	0.84	0.95	rs61788261	G	A	0.24	0.29	0.35	0.23							Egr-1,Zfp410			22 hits	TESK2	TESK2	intronic
1	45434123	0.83	0.95	rs4660855	A	G	0.24	0.29	0.35	0.23							NF-Y			24 hits	TESK2	TESK2	intronic
1	45436376	0.83	0.95	rs12410493	G	A	0.23	0.28	0.35	0.23							Foxm1,SIX5,Znf143			24 hits	TESK2	TESK2	intronic
1	45441508	0.82	0.94	rs61788281	A	G	0.22	0.28	0.35	0.23				PLCNT			RFX5			24 hits	TESK2	TESK2	intronic
1	45443110	0.81	0.94	rs11211111	C	T	0.23	0.28	0.35	0.23				5 tissues			Foxl1,Nkx3			25 hits	TESK2	TESK2	intronic
1	45444322	0.82	0.94	rs1006216	A	G	0.23	0.28	0.35	0.23					GI		Foxp1		1 hit	28 hits	TESK2	TESK2	intronic
1	45446333	0.81	0.92	rs1007858	C	T	0.23	0.28	0.34	0.23							4 altered motifs			24 hits	TESK2	TESK2	intronic
1	45448188	0.82	0.94	rs7528573	T	C	0.22	0.28	0.34	0.23				BLD			Pax-5			24 hits	TESK2	TESK2	intronic
1	45464574	0.82	0.94	rs11211117	C	T	0.24	0.28	0.34	0.23							STAT			26 hits	TESK2	TESK2	intronic
1	45464598	0.82	0.94	rs11211118	A	C	0.24	0.28	0.34	0.23							Foxj1,Spdef			26 hits	TESK2	TESK2	intronic
1	45470679	0.82	0.94	rs4660858	G	A	0.24	0.28	0.34	0.23			BLD	ESC, BRN	BLD	BATF,NFKB	Hmbox1,RORalpha1		1 hit	30 hits	TESK2	TESK2	intronic
1	45472023	0.82	0.94	rs28555082	G	A	0.24	0.28	0.34	0.23							9 altered motifs			24 hits	TESK2	TESK2	intronic
1	45475677	0.83	0.94	rs12037201	G	T	0.24	0.28	0.34	0.23				GI			NF-E2,UF1H3BETA			26 hits	TESK2	TESK2	intronic
Query SNP: rs3219472 and variants with r2 >= 0.8
chr	pos (hg38)	LD	LD	variant	Ref	Alt	AFR	AMR	ASN	EUR	GERP	SiPhy	Promoter	Enhancer	DNAse	Proteins	Motifs	NHGRI/EBI	GRASP QTL	Selected eQTL	GENCODE	RefSeq	dbSNP
		(r²)	(D')				freq	freq	freq	freq	cons	cons	histone marks	histone marks		bound	changed	GWAS hits	hits	hits	genes	genes	func annot
1	45331833	0.98	0.99	rs3219489	C	G	0.25	0.41	0.42	0.24				ESDR, SPLN			4 altered motifs		1 hit	30 hits	MUTYH	MUTYH	missense
1	45338378	1	1	rs3219472	C	T	0.24	0.41	0.36	0.24			BLD	8 tissues	BLD	POL2	9 altered motifs		3 hits	31 hits	MUTYH	MUTYH	intronic
1	45340760	1	1	rs3219463	C	T	0.27	0.41	0.36	0.24			24 tissues		10 tissues		5 altered motifs			28 hits	TOE1	TOE1	intronic
1	45344419	0.98	0.99	rs9429072	A	G	0.59	0.43	0.41	0.24				SKIN, PLCNT	BLD	POL2	Hoxa3,PPAR		3 hits	32 hits	TESK2	TESK2	3'-UTR
1	45347362	0.94	0.99	rs9429073	C	T	0.6	0.43	0.4	0.23				PLCNT, MUS, CRVX	PLCNT		AP-1,Maf			26 hits	TESK2	TESK2	intronic
1	45347769	0.98	0.99	rs2298018	T	C	0.62	0.43	0.41	0.24			MUS	10 tissues			4 altered motifs		1 hit	31 hits	TESK2	TESK2	intronic
1	45348148	0.98	0.99	rs2153607	G	A	0.62	0.43	0.41	0.24			MUS	14 tissues	6 tissues		4 altered motifs			28 hits	TESK2	TESK2	intronic
1	45348269	0.98	0.99	rs2153608	A	G	0.62	0.43	0.41	0.24			MUS	14 tissues	12 tissues		Nkx2		3 hits	31 hits	TESK2	TESK2	intronic
1	45348386	0.98	0.99	rs2153609	A	G	0.54	0.43	0.36	0.24			MUS, GI	18 tissues	6 tissues		PU.1		1 hit	30 hits	TESK2	TESK2	intronic
1	45348431	0.99	1	rs2185549	T	C	0.28	0.42	0.37	0.24			MUS, GI	18 tissues	PLCNT,CRVX				4 hits	32 hits	TESK2	TESK2	intronic
1	45349908	0.98	0.99	rs9429074	A	G	0.62	0.43	0.4	0.24				8 tissues			Zfx			28 hits	TESK2	TESK2	intronic
1	45352749	0.96	0.99	rs9429075	G	A	0.28	0.42	0.36	0.24				BLD			7 altered motifs			29 hits	TESK2	TESK2	intronic
1	45353397	0.98	0.99	rs7544178	C	T	0.26	0.42	0.36	0.24				BLD, BRN, MUS	BLD					28 hits	TESK2	TESK2	intronic
1	45353817	0.96	0.99	rs9429076	T	C	0.59	0.43	0.41	0.24				BLD, BRN, MUS	MUS	PU1	Dobox4,RREB-1		4 hits	32 hits	TESK2	TESK2	intronic
1	45354200	0.98	0.99	rs4660849	G	A	0.28	0.42	0.36	0.24				BLD, BRN, MUS					3 hits	32 hits	TESK2	TESK2	intronic
1	45354477	0.96	0.99	rs4660301	T	A	0.27	0.42	0.36	0.24				MUS			Hoxa4,Hoxa5,Pax-4			26 hits	TESK2	TESK2	intronic
1	45355721	0.95	0.98	rs9429158	A	G	0.59	0.43	0.41	0.24				5 tissues			NRSF		1 hit	32 hits	TESK2	TESK2	intronic
1	45357812	0.95	0.99	rs9429159	C	A	0.28	0.42	0.37	0.24										28 hits	TESK2	TESK2	intronic
1	45362296	0.96	0.99	rs9429160	G	T	0.28	0.42	0.36	0.24				BRN, GI			SRF,YY1		1 hit	32 hits	TESK2	TESK2	intronic
1	45363271	0.95	0.99	rs9326141	G	A	0.28	0.42	0.36	0.24							4 altered motifs		4 hits	32 hits	TESK2	TESK2	intronic
1	45365152	0.93	0.97	rs2050884	A	G	0.61	0.43	0.41	0.24			BRN	4 tissues	4 tissues	OCT2,POU2F2	6 altered motifs		1 hit	31 hits	TESK2	TESK2	intronic
1	45366243	0.93	0.97	rs7417107	G	C	0.61	0.43	0.41	0.24							6 altered motifs			28 hits	TESK2	TESK2	intronic
1	45369101	0.94	0.98	rs4520450	A	G	0.28	0.42	0.4	0.24							Hoxb7		1 hit	31 hits	TESK2	TESK2	intronic
1	45369369	0.94	0.98	rs9429161	T	C	0.58	0.43	0.41	0.24				BLD			Myf,NRSF,Znf143			29 hits	TESK2	TESK2	intronic
1	45373971	0.94	0.98	rs7543428	A	G	0.28	0.42	0.4	0.24			BLD	9 tissues					3 hits	30 hits	TESK2	TESK2	intronic
1	45377414	0.94	0.99	rs7553318	A	G	0.31	0.42	0.37	0.23							Gfi1,Mef2,Pax-4			27 hits	TESK2	TESK2	intronic
1	45377479	0.89	0.95	rs61791362	T	C	0.58	0.43	0.39	0.24							E2F,Pax-5,Zbtb3			27 hits	TESK2	TESK2	intronic
1	45378138	0.94	0.98	rs4660851	A	T	0.52	0.43	0.41	0.24							6 altered motifs		1 hit	30 hits	TESK2	TESK2	intronic
		0.82	0.98	rs77157693	A	T	0.24	0.37	0.3	0.21				BRST, SKIN	SKIN		8 altered motifs			14 hits	TESK2	TESK2	intronic
1	45381890	0.84	0.98	rs1538970	G	A	0.25	0.38	0.32	0.22				BRST, SKIN	SKIN		NRSF			18 hits	TESK2	TESK2	intronic
1	45382309	0.94	0.99	rs884962	G	A	0.28	0.42	0.36	0.23				BRST, SKIN			20 altered motifs			30 hits	TESK2	TESK2	intronic
1	45383259	0.94	0.99	rs4660852	G	T	0.27	0.42	0.36	0.23					LNG		TCF11::MafG		3 hits	32 hits	TESK2	TESK2	intronic
1	45383418	0.94	0.98	rs4660853	C	T	0.28	0.42	0.4	0.24					LNG		Arid5a,Crx			30 hits	TESK2	TESK2	intronic
1	45383639	0.94	0.99	rs11211101	G	C	0.26	0.42	0.36	0.23				LNG	LNG		Elf5,GR		3 hits	31 hits	TESK2	TESK2	intronic
1	45384120	0.93	0.97	rs2492840	C	A	0.61	0.43	0.41	0.24				LNG			Ik-1,LUN-1,Pax-4		1 hit	32 hits	TESK2	TESK2	intronic
1	45384918	0.93	0.97	rs1417578	A	G	0.61	0.43	0.41	0.24				BLD			GZF1			29 hits	TESK2	TESK2	intronic
1	45386892	0.87	0.97	rs12065863	T	C	0.23	0.28	0.37	0.23							4 altered motifs			26 hits	TESK2	TESK2	intronic
1	45387867	0.92	0.98	rs12037411	C	T	0.25	0.3	0.35	0.23										28 hits	TESK2	TESK2	intronic
1	45388415	0.93	0.97	rs4660854	A	T	0.51	0.31	0.4	0.24				SKIN			p300		1 hit	31 hits	TESK2	TESK2	intronic
1	45391504	0.92	-0.96	rs2487442	G	C	0.42	0.69	0.6	0.76									3 hits	32 hits	TESK2	TESK2	intronic
1	45393660	0.84	0.95	rs7536135	G	A	0.23	0.28	0.37	0.23			BLD	9 tissues	BLD,BLD		GR			28 hits	TESK2	TESK2	intronic
1	45393671	0.84	0.95	rs7525849	A	G	0.48	0.3	0.38	0.23			BLD	9 tissues	BLD,BLD,BLD	CFOS	7 altered motifs			29 hits	TESK2	TESK2	intronic
1	45394641	0.91	0.96	rs142204641	TA	T	0.25	0.3	0.39	0.24			BLD	11 tissues	7 tissues	5 bound proteins	CCNT2,Foxo,GATA			25 hits	TESK2	TESK2	intronic
1	45399023	0.92	0.96	rs7532762	C	A	0.5	0.31	0.4	0.24				BLD			Foxa,Pax-4,SP2		2 hits	33 hits	TESK2	TESK2	intronic
1	45399089	0.91	0.97	rs17395553	C	T	0.24	0.3	0.35	0.23				BLD			Sox			26 hits	TESK2	TESK2	intronic
1	45402081	0.82	0.94	rs72686460	T	A	0.24	0.28	0.32	0.23				LIV, GI			17 altered motifs			24 hits	TESK2	TESK2	intronic
1	45402272	0.83	0.93	rs61791368	T	C	0.26	0.3	0.36	0.23				LIV, GI			Pitx2			18 hits	TESK2	TESK2	intronic
1	45402718	0.81	-0.9	rs2492836	G	T	0.42	0.69	0.6	0.76				ESDR, LIV, GI			SREBP			30 hits	TESK2	TESK2	intronic
1	45404607	0.87	0.95	rs61791369	G	A	0.26	0.3	0.35	0.23							5 altered motifs			26 hits	TESK2	TESK2	intronic
1	45406990	0.85	-0.94	rs781226	T	C	0.42	0.69	0.6	0.77							Pou1f1,Pou2f2,Pou3f1		1 hit	32 hits	TESK2	TESK2	intronic
1	45411327	0.85	0.95	rs1494812	C	T	0.26	0.3	0.35	0.23			CRVX, SKIN	6 tissues	BRST,PLCNT,CRVX	CJUN,JUND,CFOS	5 altered motifs			28 hits	TESK2	TESK2	intronic
1	45411903	0.85	0.95	rs2088100	C	T	0.26	0.29	0.35	0.23				9 tissues		CTCF,GATA2	4 altered motifs			25 hits	TESK2	TESK2	intronic
1	45414997	0.85	0.95	rs12097497	C	T	0.23	0.29	0.35	0.23				SKIN, BRN			7 altered motifs			25 hits	TESK2	TESK2	intronic
1	45415079	0.83	-0.93	rs781230	C	T	0.45	0.7	0.6	0.77				SKIN, BRN	SKIN		5 altered motifs			29 hits	TESK2	TESK2	intronic
1	45415590	0.85	0.94	rs1826691	G	A	0.24	0.29	0.35	0.23				SKIN					4 hits	28 hits	TESK2	TESK2	intronic
1	45417893	0.82	-0.91	rs1771550	C	A,T	0.45	0.69	0.6	0.76										26 hits	TESK2	TESK2	intronic
1	45417971	0.83	-0.93	rs1771551	C	G	0.45	0.7	0.6	0.77							Rhox11		3 hits	33 hits	TESK2	TESK2	intronic
1	45421616	0.85	0.94	rs3790582	T	C	0.25	0.29	0.35	0.23				ESDR			Foxm1,Maf,Pou5f1		5 hits	29 hits	TESK2	TESK2	intronic
1	45424511	0.85	0.95	rs7531253	T	C	0.24	0.29	0.35	0.23				5 tissues	ESDR		6 altered motifs		1 hit	29 hits	TESK2	TESK2	intronic
1	45424727	0.83	-0.93	rs781232	C	T	0.45	0.7	0.6	0.77				BRN			AIRE,Gfi1			30 hits	TESK2	TESK2	intronic
1	45425480	0.85	0.95	rs11211108	C	T	0.24	0.29	0.35	0.23				LIV			GATA,Pdx1			23 hits	TESK2	TESK2	intronic
1	45425786	0.84	0.93	rs10890327	C	T	0.24	0.29	0.35	0.23							Pou5f1			25 hits	TESK2	TESK2	intronic
1	45425871	0.85	0.94	rs12046816	G	T	0.25	0.29	0.35	0.23							4 altered motifs			28 hits	TESK2	TESK2	intronic
1	45426086	0.8	-0.9	rs1084166	G	A	0.45	0.69	0.58	0.76							5 altered motifs			27 hits	TESK2	TESK2	intronic
1	45433442	0.85	0.95	rs61788261	G	A	0.24	0.29	0.35	0.23							Egr-1,Zfp410			22 hits	TESK2	TESK2	intronic
1	45434123	0.84	0.95	rs4660855	A	G	0.24	0.29	0.35	0.23							NF-Y			24 hits	TESK2	TESK2	intronic
1	45436376	0.84	0.95	rs12410493	G	A	0.23	0.28	0.35	0.23							Foxm1,SIX5,Znf143			24 hits	TESK2	TESK2	intronic
1	45436547	0.8	0.92	rs61788262	T	G	0.22	0.28	0.35	0.23							4 altered motifs			24 hits	TESK2	TESK2	intronic
1	45441508	0.83	0.94	rs61788281	A	G	0.22	0.28	0.35	0.23				PLCNT			RFX5			24 hits	TESK2	TESK2	intronic
1	45443110	0.82	0.94	rs11211111	C	T	0.23	0.28	0.35	0.23				5 tissues			Foxl1,Nkx3			25 hits	TESK2	TESK2	intronic
1	45444322	0.83	0.94	rs1006216	A	G	0.23	0.28	0.35	0.23					GI		Foxp1		1 hit	28 hits	TESK2	TESK2	intronic
1	45446333	0.81	0.92	rs1007858	C	T	0.23	0.28	0.34	0.23							4 altered motifs			24 hits	TESK2	TESK2	intronic
1	45448188	0.83	0.94	rs7528573	T	C	0.22	0.28	0.34	0.23				BLD			Pax-5			24 hits	TESK2	TESK2	intronic
1	45464574	0.83	0.94	rs11211117	C	T	0.24	0.28	0.34	0.23							STAT			26 hits	TESK2	TESK2	intronic
1	45464598	0.83	0.94	rs11211118	A	C	0.24	0.28	0.34	0.23							Foxj1,Spdef			26 hits	TESK2	TESK2	intronic
1	45470679	0.83	0.94	rs4660858	G	A	0.24	0.28	0.34	0.23			BLD	ESC, BRN	BLD	BATF,NFKB	Hmbox1,RORalpha1		1 hit	30 hits	TESK2	TESK2	intronic
1	45472023	0.83	0.94	rs28555082	G	A	0.24	0.28	0.34	0.23							9 altered motifs			24 hits	TESK2	TESK2	intronic
1	45475677	0.82	0.93	rs12037201	G	T	0.24	0.28	0.34	0.23				GI			NF-E2,UF1H3BETA			26 hits	TESK2	TESK2	intronic
Query SNP: rs17883150 and variants with r2 >= 0.8
chr	pos (hg38)	LD	LD	variant	Ref	Alt	AFR	AMR	ASN	EUR	GERP	SiPhy	Promoter	Enhancer	DNAse	Proteins	Motifs	NHGRI/EBI	GRASP QTL	Selected eQTL	GENCODE	RefSeq	dbSNP
		(r²)	(D')				freq	freq	freq	freq	cons	cons	histone marks	histone marks		bound	changed	GWAS hits	hits	hits	genes	genes	func annot
10	104245971	0.83	0.98	rs11191970	G	T	0.09	0.23	0.15	0.3				BLD, SKIN	BLD	POL2	HDAC2			22 hits	GSTO1	8.2kb 5' of GSTO1
10	104246200	0.83	0.98	rs7896536	G	A	0.17	0.23	0.15	0.3				4 tissues	KID,BLD	POL2	NF-I			21 hits	GSTO1	8kb 5' of GSTO1
10	104246423	0.83	0.98	rs7896809	G	A	0.17	0.23	0.15	0.3				4 tissues	BLD		Foxj2		10 hits	27 hits	GSTO1	7.8kb 5' of GSTO1
10	104247765	0.83	0.98	rs11191972	C	T	0.17	0.23	0.15	0.3			FAT, BLD	BLD	6 tissues				2 hits	27 hits	GSTO1	6.4kb 5' of GSTO1
10	104248150	0.84	0.99	rs61861353	A	G	0.17	0.23	0.15	0.3			BLD	BLD			4 altered motifs			21 hits	GSTO1	6kb 5' of GSTO1
10	104248694	0.84	0.99	rs11191973	G	A	0.09	0.23	0.15	0.3				BLD			9 altered motifs		2 hits	28 hits	GSTO1	5.5kb 5' of GSTO1
10	104249236	0.84	0.99	rs1992773	C	G	0.28	0.24	0.15	0.3							BDP1,ERalpha-a		2 hits	31 hits	GSTO1	5kb 5' of GSTO1
10	104249303	0.83	0.98	rs1992774	A	G	0.09	0.23	0.16	0.3							HNF4,Zbtb3			22 hits	GSTO1	4.9kb 5' of GSTO1
10	104253292	1	1	rs17883150	G	A	0.06	0.24	0.1	0.34			ESC, IPSC, BLD	11 tissues	13 tissues	27 bound proteins	5 altered motifs			23 hits	GSTO1	900bp 5' of GSTO1
10	104253687	0.94	1	rs2164624	G	A	0.09	0.25	0.11	0.35			6 tissues	17 tissues	7 tissues		CTCF,ERalpha-a,RXRA		2 hits	30 hits	GSTO1	505bp 5' of GSTO1
10	104258800	0.98	0.99	rs10883990	A	G	0.07	0.24	0.15	0.34					MUS					23 hits	GSTO1	GSTO1	intronic
10	104263031	0.98	0.99	rs4925	C	A	0.07	0.24	0.15	0.34				9 tissues					14 hits	29 hits	GSTO1	GSTO1	missense
10	104265109	0.98	0.99	rs11191979	T	C	0.06	0.24	0.15	0.34				BLD, LIV, GI	GI	SP1	AP-1,Pou2f2		2 hits	31 hits	GSTO1	GSTO1	intronic
10	104268396	0.98	0.99	rs45596840	G	A	0.07	0.24	0.15	0.34			17 tissues	5 tissues	14 tissues	CEBPB	Rad21,Roaz,Zbtb3			23 hits	MIR4482-1	MIR4482
10	104272455	0.85	0.99	rs11191980	T	C	0.06	0.21	0.15	0.3					5 tissues		Pbx3,RFX5			22 hits	GSTO2	GSTO2	intronic
10	104273746	0.85	0.99	rs17826034	A	G	0.07	0.21	0.15	0.3				8 tissues	SKIN				2 hits	28 hits	GSTO2	GSTO2	intronic
10	104274733	0.85	0.99	rs2297235	A	G	0.07	0.21	0.15	0.3			18 tissues	14 tissues	11 tissues	CTCF,SMC3	Mef2			22 hits	GSTO2	GSTO2	5'-UTR
10	104282744	0.83	0.98	rs1865926	G	T	0.21	0.22	0.09	0.3				LIV					2 hits	32 hits	GSTO2	GSTO2	intronic
10	104283374	0.83	0.98	rs7079338	C	T	0.12	0.22	0.09	0.3				FAT, LIV	MUS		LUN-1,Pitx2			23 hits	GSTO2	GSTO2	intronic
10	104287010	0.81	0.97	rs987247	T	C	0.12	0.22	0.09	0.31				LIV		HNF4A,P300	Pou2f2		2 hits	30 hits	GSTO2	GSTO2	intronic
10	104290557	0.81	0.97	rs11191989	T	C	0.07	0.21	0.09	0.31							DMRT2,En-1			26 hits	GSTO2	GSTO2	intronic
10	104301411	0.81	0.96	rs3740466	C	T	0.23	0.23	0.09	0.31			7 tissues	17 tissues	10 tissues		Pax-2,TCF12		2 hits	31 hits	1.6kb 3' of GSTO2	2kb 3' of GSTO2
10	104308220	0.8	0.95	rs11192001	G	A	0.24	0.23	0.09	0.31			BLD, BONE	15 tissues	5 tissues		Mxi1		2 hits	32 hits	3.9kb 3' of ITPRIP	3.9kb 3' of ITPRIP
10	104311243	0.8	0.95	rs10491046	A	G	0.24	0.23	0.09	0.31					BLD		SP1		3 hits	33 hits	892bp 3' of ITPRIP	896bp 3' of ITPRIP
Query SNP: rs4986947 and variants with r2 >= 0.8
chr	pos (hg38)	LD	LD	variant	Ref	Alt	AFR	AMR	ASN	EUR	GERP	SiPhy	Promoter	Enhancer	DNAse	Proteins	Motifs	NHGRI/EBI	GRASP QTL	Selected eQTL	GENCODE	RefSeq	dbSNP
		(r²)	(D')				freq	freq	freq	freq	cons	cons	histone marks	histone marks		bound	changed	GWAS hits	hits	hits	genes	genes	func annot
6	52969261	0.86	1	rs112596100	A	G	0.01	0.02	0	0.05				GI			7 altered motifs				8.7kb 3' of GSTA4	8.7kb 3' of GSTA4
6	52974217	1	1	rs421926	A	C	0.04	0.03	0	0.06							5 altered motifs			1 hit	3.7kb 3' of GSTA4	3.7kb 3' of GSTA4
6	52975032	1	1	rs408820	G	C	0.04	0.03	0	0.06				7 tissues		EBF1	EBF,PRDM1			1 hit	2.9kb 3' of GSTA4	2.9kb 3' of GSTA4
6	52975636	1	1	rs72927532	G	T	0	0.02	0	0.06				10 tissues	SKIN,ADRL,SKIN	CTCF	7 altered motifs				2.3kb 3' of GSTA4	2.3kb 3' of GSTA4
6	52978051	1	1	rs17614751	G	A	0	0.02	0	0.06							Arid3a,BRCA1			1 hit	GSTA4	GSTA4	3'-UTR
6	52980385	0.98	1	rs111897710	A	G	0	0.02	0	0.06							5 altered motifs				GSTA4	GSTA4	intronic
6	52980596	1	1	rs113151263	G	A	0	0.02	0	0.06							5 altered motifs				GSTA4	GSTA4	intronic
6	52980766	1	1	rs72931480	C	T	0	0.02	0	0.06				GI	ADRL		Evi-1,PLAG1				GSTA4	GSTA4	intronic
6	52981126	0.86	1	rs201403034	AT	A	0.01	0.02	0	0.05				ADRL, LNG			15 altered motifs				GSTA4	GSTA4	intronic
6	52981127	1	1	rs72931483	T	A	0	0.02	0	0.06				ADRL, LNG			15 altered motifs				GSTA4	GSTA4	intronic
6	52981822	0.91	1	rs45482196	GT	G	0	0.02	0	0.07				BLD, ADRL, BRN			Arid3a,Foxp1,Mef2				GSTA4	GSTA4	intronic
6	52984432	1	1	rs4986947	G	A	0	0.02	0	0.06			BLD	6 tissues	15 tissues	EBF1	CEBPB,RREB-1		2 hits	1 hit	GSTA4	GSTA4	intronic
6	52984527	1	1	rs1802061	C	T	0	0.02	0	0.06			BLD	6 tissues	14 tissues	EBF1	6 altered motifs			1 hit	GSTA4	GSTA4	synonymous
6	52985261	1	1	rs75466074	T	A	0	0.02	0	0.06			BLD	5 tissues			Sox				GSTA4	GSTA4	intronic
6	52985610	1	1	rs41273862	G	A	0	0.02	0	0.06				BLD, THYM			NR4A,STAT				GSTA4	GSTA4	intronic
6	52985669	1	1	rs45466496	C	T	0	0.02	0	0.06				BLD, THYM			4 altered motifs				GSTA4	GSTA4	intronic
6	52985736	1	1	rs17615213	G	A	0	0.02	0	0.06				BLD, THYM			Bbx			1 hit	GSTA4	GSTA4	intronic
6	52985803	1	1	rs45541235	A	G	0	0.02	0	0.06				BLD, THYM			NRSF,Pitx2				GSTA4	GSTA4	intronic
6	52985890	0.98	1	rs45474299	G	T	0	0.02	0	0.06				BLD, THYM			4 altered motifs				GSTA4	GSTA4	intronic
6	52985907	0.98	1	rs45520736	C	T	0	0.02	0	0.06				BLD, THYM			CACD,Klf4,Klf7				GSTA4	GSTA4	intronic
6	52985920	0.98	1	rs45558931	A	G	0	0.02	0	0.06				BLD, THYM							GSTA4	GSTA4	intronic
6	52986007	1	1	rs316127	C	T	0.04	0.03	0	0.06				BLD			GR,THAP1,YY1				GSTA4	GSTA4	intronic
6	52986466	1	1	rs72932927	C	T	0	0.02	0	0.06				BLD			DMRT1,HNF1				GSTA4	GSTA4	intronic
6	52986747	1	1	rs72932928	G	A	0	0.03	0	0.06				5 tissues			NF-kappaB				GSTA4	GSTA4	intronic
6	52987849	1	1	rs45602842	C	T	0	0.02	0	0.06							13 altered motifs				GSTA4	GSTA4	intronic
6	52988335	1	1	rs72932936	A	G	0	0.02	0	0.06							23 altered motifs				GSTA4	GSTA4	intronic
6	52990900	0.89	1	rs72932939	C	T	0	0.02	0	0.05			MUS	13 tissues	CRVX		9 altered motifs				GSTA4	GSTA4	intronic
6	52996176	0.84	0.95	rs36012838	G	T	0	0.02	0	0.06			22 tissues	4 tissues	22 tissues	TFIIIC110	PLZF,ZBTB33				225bp 3' of RN7SK	795bp 5' of GSTA4
6	52996235	0.89	1	rs34450404	C	G	0	0.02	0	0.05			21 tissues	8 tissues	51 tissues	RPC155,TFIIIC110,MAX	4 altered motifs				284bp 3' of RN7SK	854bp 5' of GSTA4
6	52996697	0.89	1	rs45611340	AT	A	0	0.02	0	0.05			16 tissues	12 tissues	17 tissues	CTCF,FOXA1	10 altered motifs				746bp 3' of RN7SK	1.3kb 5' of GSTA4
6	53003599	0.86	0.97	rs113189631	C	T	0	0.02	0	0.06				FAT			6 altered motifs				ICK	ICK	3'-UTR
Query SNP: rs13331376 and variants with r2 >= 0.8
chr	pos (hg38)	LD	LD	variant	Ref	Alt	AFR	AMR	ASN	EUR	GERP	SiPhy	Promoter	Enhancer	DNAse	Proteins	Motifs	NHGRI/EBI	GRASP QTL	Selected eQTL	GENCODE	RefSeq	dbSNP
		(r²)	(D')				freq	freq	freq	freq	cons	cons	histone marks	histone marks		bound	changed	GWAS hits	hits	hits	genes	genes	func annot
16	28558536	1	1	rs116696176	G	A	0.05	0.01	0	0				BLD	MUS						CCDC101	CCDC101	intronic
16	28573185	1	1	rs185451164	A	T	0	0	0	0			GI, BLD	18 tissues	10 tissues		Ets,Hic1,Rad21				CCDC101	CCDC101	intronic
16	28574500	1	1	rs114722878	A	G	0.05	0.01	0	0				12 tissues	ESC,IPSC		5 altered motifs				CCDC101	CCDC101	intronic
16	28592570	1	1	rs150564961	C	T	0.05	0.01	0	0							10 altered motifs				SULT1A2	SULT1A2	intronic
16	28610392	1	1	rs13331376	T	C	0.18	0.02	0	0			5 tissues	20 tissues	11 tissues	SIN3AK20,TR4	SP1,STAT,Spz1				SULT1A1	SULT1A1	intronic
16	28621458	1	1	rs144957588	G	A	0.05	0.01	0	0			CRVX	7 tissues	GI		6 altered motifs				SULT1A1	SULT1A1	intronic
Query SNP: rs7083465 and variants with r2 >= 0.8
chr	pos (hg38)	LD	LD	variant	Ref	Alt	AFR	AMR	ASN	EUR	GERP	SiPhy	Promoter	Enhancer	DNAse	Proteins	Motifs	NHGRI/EBI	GRASP QTL	Selected eQTL	GENCODE	RefSeq	dbSNP
		(r²)	(D')				freq	freq	freq	freq	cons	cons	histone marks	histone marks		bound	changed	GWAS hits	hits	hits	genes	genes	func annot
10	104260862	1	1	rs7083465	G	A	0.35	0.03	0	0			SKIN	14 tissues	25 tissues	10 bound proteins	MZF1::1-4,TCF4			11 hits	GSTO1	GSTO1	intronic
Query SNP: rs35568625 and variants with r2 >= 0.8
chr	pos (hg38)	LD	LD	variant	Ref	Alt	AFR	AMR	ASN	EUR	GERP	SiPhy	Promoter	Enhancer	DNAse	Proteins	Motifs	NHGRI/EBI	GRASP QTL	Selected eQTL	GENCODE	RefSeq	dbSNP
		(r²)	(D')				freq	freq	freq	freq	cons	cons	histone marks	histone marks		bound	changed	GWAS hits	hits	hits	genes	genes	func annot
17	81948156	0.99	1	rs35629763	T	C	0.29	0.43	0.25	0.53				5 tissues	PLCNT		YY1			11 hits	554bp 3' of AC137723.5	922bp 5' of MYADML2
17	81948786	0.99	1	rs35865358	G	A	0.3	0.43	0.25	0.53			IPSC	ESDR, PLCNT, MUS	4 tissues		4 altered motifs			11 hits	1.2kb 3' of AC137723.5	1.6kb 5' of MYADML2
17	81948872	1	1	rs35568625	T	C	0.33	0.43	0.25	0.53			IPSC	ESDR, PLCNT, MUS	ESDR,LIV		15 altered motifs			14 hits	1.3kb 3' of AC137723.5	1.6kb 5' of MYADML2
17	81950690	0.97	1	rs35406919	G	A	0.33	0.43	0.24	0.52				PLCNT	LIV	MAX	8 altered motifs			15 hits	1.8kb 3' of NOTUM	1.8kb 3' of NOTUM
17	81951140	0.99	1	rs79775572	T	C	0.33	0.43	0.25	0.53							4 altered motifs			15 hits	1.4kb 3' of NOTUM	1.4kb 3' of NOTUM
17	81951331	0.92	1	rs62077258	T	C	0.32	0.43	0.23	0.51							4 altered motifs			13 hits	1.2kb 3' of NOTUM	1.2kb 3' of NOTUM
17	81951375	0.89	1	rs201545878	A	AG	0.31	0.41	0.2	0.5							13 altered motifs			13 hits	1.1kb 3' of NOTUM	1.1kb 3' of NOTUM
17	81951376	0.84	1	rs76848831	A	G	0.31	0.4	0.22	0.49							4 altered motifs			14 hits	1.1kb 3' of NOTUM	1.1kb 3' of NOTUM
17	81951387	0.82	1	rs73354198	A	T	0.32	0.4	0.22	0.48							16 altered motifs			13 hits	1.1kb 3' of NOTUM	1.1kb 3' of NOTUM
17	81951713	0.99	1	rs140811159	C	CAGAG	0.33	0.43	0.24	0.53					LNG		ZEB1				798bp 3' of NOTUM	792bp 3' of NOTUM
17	81953365	0.95	0.98	rs35021281	G	A	0.34	0.43	0.25	0.53				ESDR, BLD, SKIN			Zbtb3			16 hits	NOTUM	NOTUM	intronic
17	81953524	0.95	0.98	rs34116321	C	T	0.34	0.43	0.25	0.53				ESDR, BLD, SKIN	5 tissues	CTCF,RAD21,POL2	7 altered motifs			16 hits	NOTUM	NOTUM	intronic
17	81954227	0.9	0.96	rs4796851	C	T	0.34	0.43	0.25	0.53				ESDR, LIV	4 tissues		BDP1,Pax-5			16 hits	NOTUM	NOTUM	intronic
17	81956381	0.84	0.94	rs34381102	G	A	0.34	0.43	0.22	0.52			ESDR	4 tissues	LIV	ZNF263	5 altered motifs			15 hits	NOTUM	NOTUM	intronic
17	81956785	0.85	0.95	rs35872546	T	C	0.34	0.43	0.22	0.52				4 tissues	LIV		ERalpha-a,Ets			15 hits	NOTUM	NOTUM	intronic
17	81957159	0.85	0.95	rs34600945	C	T	0.34	0.43	0.22	0.52				ESDR, IPSC	6 tissues		11 altered motifs			15 hits	NOTUM	NOTUM	intronic
17	81957566	0.85	0.95	rs34725780	C	A	0.34	0.43	0.22	0.52				ESDR, BLD	BLD,BLD,LNG		GR,Pax-5,YY1			15 hits	NOTUM	NOTUM	intronic
17	81957633	0.85	0.95	rs34996156	T	C	0.34	0.43	0.22	0.52				ESDR, BLD	BLD,HRT					15 hits	NOTUM	NOTUM	intronic
17	81957771	0.84	0.93	rs35069988	A	G	0.34	0.43	0.22	0.52				ESDR	LIV		8 altered motifs			16 hits	NOTUM	NOTUM	intronic
17	81957987	0.85	0.95	rs34107062	A	G	0.34	0.43	0.22	0.52			SKIN	ESDR, IPSC, MUS	BLD					15 hits	NOTUM	NOTUM	intronic
Query SNP: rs11764344 and variants with r2 >= 0.8
chr	pos (hg38)	LD	LD	variant	Ref	Alt	AFR	AMR	ASN	EUR	GERP	SiPhy	Promoter	Enhancer	DNAse	Proteins	Motifs	NHGRI/EBI	GRASP QTL	Selected eQTL	GENCODE	RefSeq	dbSNP
		(r²)	(D')				freq	freq	freq	freq	cons	cons	histone marks	histone marks		bound	changed	GWAS hits	hits	hits	genes	genes	func annot
7	44021890	0.81	0.94	rs117444938	G	T	0.02	0.15	0.08	0.15				LIV, GI			Zbtb3			18 hits	12kb 3' of SPDYE1	2.7kb 5' of POLR2J4
7	44031902	0.81	0.96	rs147760756	C	T	0.15	0.17	0.09	0.14										19 hits	7.3kb 5' of AC017116.8	RASA4P	intronic
7	44036078	0.9	0.96	rs62458743	C	T	0.17	0.18	0.11	0.15							Pax-5			26 hits	3.1kb 5' of AC017116.8	RASA4P	intronic
7	44039028	0.84	0.96	rs61405186	A	T	0.17	0.19	0.11	0.17			12 tissues	ESDR, BLD, THYM	37 tissues		14 altered motifs			22 hits	142bp 5' of AC017116.8	RASA4P	intronic
7	44045243	0.96	1	rs11763468	A	G	0.14	0.16	0.08	0.15			24 tissues		49 tissues	5 bound proteins	TATA			25 hits	DBNL	DBNL	intronic
7	44045936	0.96	1	rs4724276	T	C	0.01	0.15	0.08	0.15			18 tissues	15 tissues	BLD		Nanog		3 hits	25 hits	DBNL	DBNL	intronic
7	44047289	1	1	rs17135831	G	A	0.16	0.18	0.11	0.16			BLD	15 tissues	BLD,BLD,BLD	NRSF	Cdx			28 hits	DBNL	DBNL	intronic
7	44048140	0.99	1	rs7793969	C	T	0.31	0.19	0.11	0.16				7 tissues			BATF			35 hits	DBNL	DBNL	intronic
7	44053124	0.99	1	rs10951755	G	T	0.31	0.19	0.11	0.16					OVRY,BLD	CTCF	LXR,Zic		3 hits	39 hits	DBNL	DBNL	intronic
7	44054473	0.96	1	rs6969124	G	A	0.31	0.19	0.11	0.16							LBP-1			33 hits	DBNL	DBNL	intronic
7	44056400	1	1	rs11766481	T	G	0.17	0.18	0.11	0.16				BLD, MUS			7 altered motifs		1 hit	32 hits	DBNL	DBNL	intronic
7	44058543	0.96	1	rs11773481	C	T	0.03	0.15	0.08	0.15				7 tissues	5 tissues	CTCF,STAT3				24 hits	DBNL	DBNL	intronic
7	44060474	0.96	1	rs10951756	G	T	0.03	0.15	0.08	0.15					THYM,MUS		4 altered motifs			24 hits	DBNL	DBNL	intronic
7	44063357	1	1	rs11768100	T	C	0.24	0.19	0.11	0.16			MUS	8 tissues			5 altered motifs			26 hits	PGAM2	PGAM2	intronic
7	44064005	0.94	1	rs62458754	G	A	0.17	0.19	0.11	0.16			6 tissues	17 tissues	12 tissues	POL2	ERalpha-a,PPAR,Pbx3			23 hits	PGAM2	PGAM2	intronic
7	44065740	0.96	1	rs62458756	G	A	0.08	0.15	0.08	0.15			7 tissues	21 tissues	24 tissues	POL2,USF1	Egr-1,RREB-1			21 hits	AC017116.11	152bp 5' of PGAM2	intronic
7	44070108	1	1	rs11764344	T	C	0.25	0.19	0.11	0.16				BLD, BRST			RXRA			26 hits	651bp 3' of DBNL	2.1kb 3' of POLM
7	44071659	0.99	1	rs11762429	C	A	0.3	0.19	0.11	0.16				12 tissues	8 tissues		Smad			32 hits	587bp 3' of POLM	587bp 3' of POLM
7	44073095	0.93	0.99	rs7779139	C	T	0.3	0.19	0.11	0.15			SKIN, MUS	18 tissues	5 tissues	POL24H8	Rad21,TFII-I			24 hits	POLM	POLM	3'-UTR
7	44074652	1	1	rs6955679	G	A	0.17	0.18	0.11	0.16			BLD	11 tissues	4 tissues		BDP1,SETDB1		1 hit	31 hits	POLM	POLM	intronic
7	44075296	1	1	rs11766197	C	T	0.24	0.19	0.11	0.16				8 tissues			9 altered motifs			25 hits	POLM	POLM	intronic
7	44078261	0.98	0.99	rs11768442	G	A	0.2	0.18	0.11	0.16				10 tissues			Pax-2			31 hits	POLM	POLM	intronic
7	44081694	0.97	0.99	rs17132330	C	T	0.17	0.18	0.12	0.16			21 tissues	9 tissues	14 tissues	4 bound proteins	Brachyury,GR,Smad4			31 hits	POLM	POLM	intronic
7	44082337	0.96	0.99	rs3218655	C	A	0.22	0.19	0.12	0.16			24 tissues		53 tissues	26 bound proteins	Rad21			33 hits	POLM	POLM	synonymous
7	44087700	0.96	0.99	rs4724283	A	G	0.32	0.2	0.12	0.16			4 tissues	16 tissues	BLD,MUS		Foxp1,Mef2			32 hits	5.2kb 5' of POLM	5.2kb 5' of POLM
7	44088305	0.96	0.99	rs6972983	C	T	0.22	0.19	0.12	0.16			6 tissues	19 tissues	19 tissues		HDAC2,Pax-5,SP1			31 hits	5.8kb 5' of POLM	5.8kb 5' of POLM
7	44093141	0.87	0.95	rs6463218	C	G	0.29	0.19	0.13	0.15			LIV	BLD, SKIN, THYM			Gfi1,STAT		3 hits	34 hits	11kb 5' of POLM	11kb 5' of POLM
Query SNP: rs5742926 and variants with r2 >= 0.8
chr	pos (hg38)	LD	LD	variant	Ref	Alt	AFR	AMR	ASN	EUR	GERP	SiPhy	Promoter	Enhancer	DNAse	Proteins	Motifs	NHGRI/EBI	GRASP QTL	Selected eQTL	GENCODE	RefSeq	dbSNP
		(r²)	(D')				freq	freq	freq	freq	cons	cons	histone marks	histone marks		bound	changed	GWAS hits	hits	hits	genes	genes	func annot
2	189641087	0.81	0.9	rs16831821	A	C,G	0.02	0.13	0.1	0.14				5 tissues	4 tissues	GATA3				32 hits	20kb 5' of ASNSD1	20kb 5' of ASNSD1
2	189641251	0.81	0.9	rs147848049	8-mer	G	0.02	0.13	0.1	0.14				5 tissues	8 tissues	FOXA1,GATA3	BCL,Myc			3 hits	20kb 5' of ASNSD1	20kb 5' of ASNSD1
2	189647251	0.83	0.91	rs62183651	T	C	0.03	0.13	0.1	0.14				FAT, LNG						33 hits	14kb 5' of ASNSD1	14kb 5' of ASNSD1
2	189648877	0.83	0.91	rs62183652	G	T	0.03	0.13	0.1	0.14				6 tissues			4 altered motifs			32 hits	13kb 5' of ASNSD1	13kb 5' of ASNSD1
2	189650099	0.83	0.91	rs62183653	T	A	0.03	0.13	0.1	0.14							4 altered motifs			32 hits	11kb 5' of ASNSD1	11kb 5' of ASNSD1
2	189650292	0.83	0.91	rs72920421	T	C	0.03	0.13	0.1	0.14							Hoxd10,Ik-2,Mef2			32 hits	11kb 5' of ASNSD1	11kb 5' of ASNSD1
2	189669387	0.87	0.93	rs62183656	A	G	0.03	0.14	0.09	0.14							6 altered motifs			33 hits	ASNSD1	ASNSD1	intronic
2	189669491	0.86	0.93	rs62183658	G	A	0.03	0.14	0.09	0.14							16 altered motifs			30 hits	ASNSD1	ASNSD1	intronic
2	189672131	0.87	0.93	rs62183659	G	C	0.03	0.14	0.09	0.14							6 altered motifs			33 hits	1.3kb 3' of ASNSD1	1.3kb 3' of ASNSD1
2	189672330	0.87	0.93	rs62185869	C	A	0.03	0.14	0.1	0.14							SIX5			33 hits	1.5kb 3' of ASNSD1	1.5kb 3' of ASNSD1
2	189675241	0.87	0.93	rs145412212	TAAATC	T	0.03	0.14	0.09	0.14			23 tissues	PLCNT	BLD,GI		Gfi1,Gfi1b,Pou3f2			33 hits	ANKAR	742bp 5' of ANKAR
2	189675844	0.87	0.93	rs56137655	G	A	0.03	0.14	0.09	0.14			9 tissues	11 tissues	LIV		NRSF,STAT			32 hits	ANKAR	139bp 5' of ANKAR
2	189690033	0.89	0.95	rs62185872	T	A	0.14	0.16	0.1	0.14							4 altered motifs			28 hits	ANKAR	ANKAR	intronic
2	189692172	0.91	0.96	rs16831873	C	T	0.03	0.14	0.09	0.14							8 altered motifs		4 hits	35 hits	ANKAR	ANKAR	intronic
2	189704288	0.91	0.96	rs62185874	C	T	0.01	0.14	0.09	0.14							p53			34 hits	ANKAR	ANKAR	intronic
2	189721279	0.91	0.96	rs62185897	C	T	0.03	0.14	0.09	0.14							Hand1,TCF12			32 hits	ANKAR	ANKAR	intronic
2	189725251	0.86	0.94	rs2164830	G	A	0.04	0.13	0.1	0.14							10 altered motifs			27 hits	ANKAR	ANKAR	intronic
2	189740578	1	1	rs16831944	A	G	0.03	0.14	0.1	0.14							Foxo,HNF1,TCF4			32 hits	ANKAR	ANKAR	intronic
2	189755778	0.99	1	rs2278591	C	G	0.03	0.14	0.1	0.14				GI					3 hits	34 hits	OSGEPL1	OSGEPL1	intronic
2	189756231	0.99	1	rs62184265	G	A	0.02	0.14	0.1	0.14				GI			Hand1			31 hits	OSGEPL1	OSGEPL1	intronic
2	189756707	0.99	1	rs16831972	G	A	0.03	0.14	0.1	0.14				GI	GI		AP-1			31 hits	OSGEPL1	OSGEPL1	intronic
2	189760064	0.91	1	rs151052089	C	T	0.03	0.13	0.1	0.13							SP1,ZBTB33			30 hits	OSGEPL1	OSGEPL1	intronic
2	189760786	0.86	1	rs6748102	T	C	0.02	0.12	0.09	0.12										26 hits	OSGEPL1	OSGEPL1	intronic
2	189766105	1	1	rs62184267	G	A	0.02	0.14	0.1	0.14										32 hits	548bp 3' of OSGEPL1-AS1	2.9kb 5' of OSGEPL1
2	189767451	1	1	rs62184268	A	G	0.02	0.14	0.1	0.14						GATA1	Foxj1,Foxk1,Foxp1			32 hits	1.9kb 3' of OSGEPL1-AS1	2.8kb 3' of ORMDL1
2	189771313	1	1	rs2289405	C	T	0.03	0.14	0.1	0.14				4 tissues	BLD		13 altered motifs			32 hits	ORMDL1	ORMDL1	3'-UTR
2	189781481	0.99	1	rs17271246	T	C	0.02	0.14	0.1	0.14				7 tissues			Hmx,Spz1,TCF4		2 hits	34 hits	ORMDL1	ORMDL1	intronic
2	189784079	1	1	rs5742926	G	T	0.03	0.14	0.1	0.14			24 tissues		53 tissues	10 bound proteins	NRSF,Sin3Ak-20		1 hit	34 hits	ORMDL1	ORMDL1	intronic
2	189796383	1	1	rs5742985	A	G	0.03	0.14	0.1	0.14							7 altered motifs			32 hits	PMS1	PMS1	intronic
2	189811173	0.8	0.99	rs62184285	C	T	0.04	0.16	0.1	0.16							Elf5,Ets			24 hits	PMS1	PMS1	intronic
2	189811589	0.98	0.99	rs56324258	T	C	0.04	0.14	0.1	0.14										30 hits	PMS1	PMS1	intronic
2	189819942	0.98	0.99	rs5743047	T	A	0.04	0.14	0.1	0.14				FAT, MUS, SKIN			AIRE,BATF,Irf		4 hits	35 hits	PMS1	PMS1	intronic
2	189832613	0.93	0.98	rs5743077	G	C	0.07	0.14	0.11	0.14							Ets,Myc,Zfp161			24 hits	PMS1	PMS1	intronic
Query SNP: rs145070498 and variants with r2 >= 0.8
chr	pos (hg38)	LD	LD	variant	Ref	Alt	AFR	AMR	ASN	EUR	GERP	SiPhy	Promoter	Enhancer	DNAse	Proteins	Motifs	NHGRI/EBI	GRASP QTL	Selected eQTL	GENCODE	RefSeq	dbSNP
		(r²)	(D')				freq	freq	freq	freq	cons	cons	histone marks	histone marks		bound	changed	GWAS hits	hits	hits	genes	genes	func annot
3	36930160	0.9	0.97	rs6795593	C	T	0.18	0.05	0	0.05				LNG, BLD			SIX5			2 hits	TRANK1	TRANK1	intronic
3	36936008	0.87	0.95	rs146385961	GA	G	0.11	0.04	0	0.05				ESC, IPSC			8 altered motifs			2 hits	TRANK1	TRANK1	intronic
3	36940622	0.95	1	rs75269825	A	G	0.17	0.05	0	0.05				OVRY, BLD			CDP,Zic,Znf143			2 hits	TRANK1	TRANK1	intronic
3	36944375	1	1	rs145070498	C	T	0.01	0.02	0	0.05			23 tissues		37 tissues	CTCF	BCL,NRSF			2 hits	TRANK1	TRANK1	intronic
3	36946371	0.95	1	rs141275400	A	G	0.17	0.05	0	0.05							NF-kappaB,p300			1 hit	1.3kb 5' of TRANK1	1.3kb 5' of TRANK1
3	36946951	0.95	1	rs75925712	C	T	0.17	0.05	0	0.05							SETDB1			2 hits	1.9kb 5' of TRANK1	1.9kb 5' of TRANK1
3	36947114	0.95	1	rs147624957	T	TTTG	0.18	0.06	0	0.05							Foxp1,Pax-4,Zfp105			2 hits	2.1kb 5' of TRANK1	2.1kb 5' of TRANK1
3	36947717	0.95	1	rs7645250	G	A	0.34	0.07	0	0.05										3 hits	2.7kb 5' of TRANK1	2.7kb 5' of TRANK1
3	36948925	0.95	1	rs149744363	G	A	0.17	0.05	0	0.05							ZID			2 hits	3.9kb 5' of TRANK1	3.9kb 5' of TRANK1
3	36949130	0.97	1	rs149037941	G	A	0.16	0.05	0	0.05							Myc,RXRA,Sp4			2 hits	4.1kb 5' of TRANK1	4.1kb 5' of TRANK1
3	36949326	0.95	1	rs7618453	T	C	0.35	0.07	0	0.05							Zfp691			3 hits	4.3kb 5' of TRANK1	4.3kb 5' of TRANK1
3	36951975	0.9	1	rs140055031	G	A	0.14	0.05	0	0.06							6 altered motifs			2 hits	6.9kb 5' of TRANK1	6.9kb 5' of TRANK1
3	36952743	0.95	1	rs2058477	A	G	0.5	0.08	0	0.05				BLD						3 hits	7.7kb 5' of TRANK1	7.7kb 5' of TRANK1
3	36953452	0.95	1	rs17035812	G	A	0.16	0.05	0	0.05				BLD			Spdef,Tel2		1 hit	2 hits	8.4kb 5' of TRANK1	8.4kb 5' of TRANK1
3	36953833	0.95	1	rs7631367	T	G	0.48	0.08	0	0.05							4 altered motifs			3 hits	8.8kb 5' of TRANK1	8.8kb 5' of TRANK1
3	36953938	0.95	1	rs7631470	T	C	0.5	0.08	0	0.05				GI			AP-1,GR,Pax-5			2 hits	8.9kb 5' of TRANK1	8.9kb 5' of TRANK1
3	36954484	0.95	1	rs1419972	A	G	0.49	0.07	0	0.05			GI	5 tissues			Cdx,Smad3,Smad		1 hit	3 hits	9.4kb 5' of TRANK1	9.4kb 5' of TRANK1
3	36954529	0.95	1	rs1419971	C	A	0.46	0.07	0	0.05			GI, BLD	4 tissues	SKIN,BLD		7 altered motifs			3 hits	9.5kb 5' of TRANK1	9.5kb 5' of TRANK1
3	36956485	0.95	1	rs7612318	C	T	0.25	0.06	0	0.05				GI, BLD		GATA2	Pou3f2			3 hits	11kb 5' of TRANK1	11kb 5' of TRANK1

## Sheet: S10
Table S10 List of 11 SNVs in LD with 8 prioritized rSNVs associated with different cancers, including lung cancer.
Gene Name	cis-regulatory SNV	LD SNVs	Association of LD SNPs
ALDH3B1	rs3764821	rs2286169	Prostate Cancer1
ALDH3B1	rs3764821	rs2286163	Prostate Cancer1
GSTA4	rs1802061	rs17614751	Bladder Cancer2
ERCC5	rs4150276	rs11069498	Cervical Cancer3
ERCC5	rs4150276	rs1047768	Colorectal Cancer 4, Gastric Cancer5, Lung Cancer6
EME2	rs1625393	rs186941	Platinum based chemotherapy efficacy in Lung Cancer7
MUTYH	rs2153608	rs3219489	Lung Cancer8, Colorectal Cancer9, Breast Cancer10,11
MUTYH	rs2153608	rs3219472	Cholangiocarcinoma12, Nasopharyngeal carcinoma13, Oesophageal Adenocarcinoma14, Bladder cancer15
GSTO1	rs17883150	rs4925	Bladder cancer16,17
MUTYH	rs3219472	rs3219489	Lung Cancer8, Colorectal Cancer9, Breast Cancer10,11
RAD52	rs3748523	rs1833095	Lung Cancer18
RAD52	rs3748523	rs11571475	Lung Cancer18
References
1. Jeff JM, Armstrong LL, Ritchie MD, et al. Admixture mapping and subsequent fine-mapping suggests a biologically relevant and novel association on chromosome 11 for type 2 diabetes in African Americans. PLoS One. 2014;9(3):e86931. 2. Ke HL, Lin J, Ye Y, et al. Genetic Variations in Glutathione Pathway Genes Predict Cancer Recurrence in Patients Treated with Transurethral Resection and Bacillus …
		rs2397118
			Lung Cancer
GSTA1	rs11970311

[truncated: 18 more sheets: S11, S12, S13, S14, S15, S16, S17, S18, S19, S20, S21, S22, S23, S24, S25, S26, S27, S28]
